# Supplementary material for: An isoform quantitative trait locus in SBNO2 links genetic susceptibility to Crohn’s disease with defective antimicrobial activity
Source: Nat Commun. 2024 May 28;15:4529. doi: 10.1038/s41467-024-47218-3 (PMC11133462; doi:10.1038/s41467-024-47218-3)
Supplement: Supplementary file 5 — Supplementary Data 2 [file 41467_2024_47218_MOESM5_ESM.xlsx]

## Sheet: CTRL_SBNO2_KD
baseMean	log2FoldChange	lfcSE	pvalue	padj	symbol	entrez
6845.36	1.88442	0.41847	1.60888e-07	7.63413e-05	ADGRE1	2015
237.02	1.54481	0.297162	5.87677e-09	4.53136e-06	AKAP6	9472
5058.74	1.51614	0.134355	5.09115e-31	6.28095e-27	CA12	771
65.7489	1.32207	0.591205	0.000547711	0.0403337	MIAT	440823
219.637	1.14596	0.303701	4.57777e-06	0.00128355	CBFA2T3	863
5233.95	1.10891	0.128274	1.84065e-19	7.56936e-16	VNN2	8875
129.852	1.0838	0.481583	0.000438638	0.0346889	MUC1	4582
253.828	1.01229	0.272483	7.17306e-06	0.00176988	CYP1A1	1543
2683.39	0.954451	0.124466	7.02761e-16	1.64483e-12	ENPP2	5168
676.395	0.878358	0.163121	3.16486e-09	3.03139e-06	KREMEN1	83999
264.727	0.809049	0.226145	1.31245e-05	0.00279168	ARHGAP11A	9824
354.395	0.807696	0.254044	4.95911e-05	0.00764756	TNIP3	79931
159.593	0.735179	0.312925	0.000536336	0.0403337	SLF1	84250
241.491	0.713902	0.312111	0.000565594	0.0403337	PKIB	5570
686.092	0.7117	0.181585	3.34937e-06	0.00100783	NCAM1	4684
1780.95	0.700286	0.115472	5.94724e-11	7.33711e-08	C1S	716
1597.56	0.698544	0.174789	2.12287e-06	0.000707832	ITGA4	3676
663.744	0.696055	0.195254	1.24928e-05	0.00271839	ITGA9	3680
558.512	0.694863	0.17401	2.5437e-06	0.000784743	C1R	715
6625.74	0.694548	0.145419	6.60566e-08	3.54322e-05	FGL2	10875
4221.1	0.677296	0.126497	3.44001e-09	3.03139e-06	MUCL1	118430
243.621	0.664698	0.25994	0.000328842	0.0302755	MMP15	4324
515.398	0.637866	0.246403	0.000278076	0.0272272	CCDC152	100129792
927.877	0.625011	0.173154	1.10079e-05	0.0025149	CLEC10A	10462
958.498	0.624055	0.131939	1.01564e-07	5.012e-05	TMEM119	338773
6296.44	0.592161	0.131945	2.62309e-07	0.00011159	TUBA1A	7846
408.259	0.587728	0.214561	0.000204354	0.0210093	SLC12A8	84561
12938.5	0.585747	0.0794605	8.4153e-15	1.48314e-11	CFB	629
9766.49	0.564452	0.0855298	1.99021e-12	2.72813e-09	SLC36A1	206358
595.637	0.543511	0.169557	5.09564e-05	0.00769179	ADAMTS10	81794
432.866	0.536207	0.207422	0.000316302	0.030017	PAQR5	54852
549.245	0.528616	0.213693	0.000402758	0.0329958	CTTNBP2	83992
3308.17	0.526085	0.144207	9.2407e-06	0.00223534	MNDA	4332
2001.79	0.524449	0.150074	1.67058e-05	0.00327142	CD180	4064
393.884	0.516903	0.202262	0.00034469	0.0306822	OPHN1	4983
4880.65	0.514836	0.0959778	3.40578e-09	3.03139e-06	SERPING1	710
7874.76	0.502518	0.104965	7.38913e-08	3.79832e-05	C2	717
1742.89	0.498292	0.163066	7.64416e-05	0.0104784	NLRP1	22861
747.917	0.478203	0.147434	4.42448e-05	0.00708894	NUP88	4927
1033.51	0.473013	0.18558	0.000304799	0.0293774	IL2RA	3559
1468.54	0.465916	0.139334	3.18887e-05	0.00538919	PTPMT1	114971
11153.7	0.451427	0.101048	3.83677e-07	0.000152691	UCP2	7351
683.606	0.450701	0.159599	0.000173229	0.0185837	ABCB6	10058
4034.05	0.443135	0.106223	1.33719e-06	0.000471339	ITGB7	3695
644.052	0.438618	0.169992	0.000340027	0.0306822	CD101	9398
668.643	0.43256	0.163075	0.000282107	0.0274044	SRPRB	58477
4116.54	0.427145	0.113826	6.01467e-06	0.00154589	WSB1	26118
1600.21	0.401054	0.135492	0.000115894	0.013617	SLC45A4	57210
1041.41	0.400433	0.157461	0.000381377	0.03167	MYO1B	4430
1217.93	0.399569	0.166029	0.000517416	0.0391617	FCGR1A	2209
7036.03	0.394604	0.0861963	2.18368e-07	9.62145e-05	DOCK10	55619
1174.26	0.394456	0.130926	0.000101593	0.0127893	EVI5	7813
1719.51	0.393049	0.14802	0.000273961	0.0270388	LRP5	4041
1419.05	0.392085	0.137107	0.000160024	0.0174709	GBP1	2633
2765.95	0.389377	0.102392	6.4256e-06	0.00161781	ESYT2	57488
1430.45	0.388016	0.152987	0.000382494	0.03167	GIMAP6	474344
860.587	0.387969	0.151581	0.00037761	0.03167	AKT3	10000
4252.77	0.386435	0.105015	1.0936e-05	0.0025149	CALU	813
3309.96	0.38578	0.11832	4.36481e-05	0.00708894	INSIG1	3638
3783.56	0.384776	0.114693	3.26309e-05	0.0054401	SLC9A9	285195
1374.77	0.38079	0.155942	0.000480504	0.0372829	POU2F2	5452
2398.07	0.377887	0.110721	2.91433e-05	0.00506396	CRK	1398
1877.59	0.370873	0.122829	0.000108005	0.0131927	SUSD1	64420
5143.74	0.365901	0.114523	5.72177e-05	0.00840351	FAM49B	51571
857.174	0.364409	0.160056	0.000748733	0.0491189	CASS4	57091
14963	0.363986	0.102039	1.5701e-05	0.00312424	WDR1	9948
83757.9	0.363933	0.132689	0.000218335	0.0222612	SPP1	6696
6188.07	0.361498	0.110967	4.69814e-05	0.00733684	NQO1	1728
3107.62	0.360469	0.121257	0.000115758	0.013617	SORT1	6272
2468.89	0.34829	0.112027	7.83163e-05	0.0106175	FRMD4B	23150
2952.66	0.333454	0.131995	0.000424422	0.0337813	TBL1XR1	79718
5724.57	0.327181	0.109275	0.000114719	0.013617	SELPLG	6404
1116.66	0.32544	0.141883	0.00076829	0.0498863	INSR	3643
5033.28	0.324908	0.105414	8.42855e-05	0.0109571	TLR1	7096
6243.65	0.324104	0.11512	0.00027033	0.0268957	ABCC5	10057
2084.19	0.323279	0.112185	0.000181081	0.0191898	BTN3A1	11119
4961.1	0.320523	0.109956	0.000158119	0.0174171	FCHO2	115548
6904.1	0.319944	0.113513	0.00018199	0.0191898	VMP1	81671
2009.24	0.318743	0.11522	0.000234601	0.0237235	CABIN1	23523
6120.35	0.317585	0.09319	2.82383e-05	0.00497681	SECTM1	6398
1361.93	0.313274	0.129201	0.00055957	0.0403337	SMAP1	60682
13861	0.312683	0.104742	0.000130105	0.0146769	C3	718
12778.7	0.306503	0.0843594	1.38755e-05	0.00285303	TUBA1B	10376
1527.46	0.306444	0.121307	0.00044505	0.0349718	CEBPZ	10153
2902.22	0.304909	0.102514	0.000122589	0.0140036	STX12	23673
2923.88	0.297648	0.121848	0.000545789	0.0403337	GBP2	2634
3588.45	0.295018	0.122393	0.0006497	0.0450285	PDIA4	9601
8857.43	0.291742	0.091179	6.45662e-05	0.00915579	EPHB2	2048
3838.72	0.285443	0.117116	0.000593299	0.0415883	ENTPD6	955
2539.73	0.279819	0.106548	0.000367441	0.0315039	TCF12	6938
7538	0.278225	0.109619	0.00048775	0.0376085	SLC23A2	9962
2593.1	0.27314	0.116282	0.000730098	0.0486877	ANKRD44	91526
3394.1	0.265603	0.101013	0.000356598	0.0314239	NUP214	8021
57199	0.255453	0.09571	0.000344162	0.0306822	CSF1R	1436
112059	0.252034	0.092699	0.000365629	0.0315039	CD14	929
2846.13	-0.273556	0.112344	0.000599876	0.0418117	CHST7	56548
5011.89	-0.274921	0.117712	0.000747925	0.0491189	LSS	4047
4210.09	-0.284146	0.0944494	0.00011822	0.0137593	HERC1	8925
6706.07	-0.294667	0.097043	0.000109091	0.0131947	EMC10	284361
2080.52	-0.295506	0.125498	0.000672824	0.0456079	SESN2	83667
35327.3	-0.297583	0.0937293	8.02867e-05	0.0106505	CDKN1A	1026
2035.25	-0.299269	0.11388	0.000345694	0.0306822	TIMP3	7078
3434.24	-0.304616	0.0982349	8.63926e-05	0.0111024	VMO1	284013
9523.66	-0.311895	0.126722	0.000506595	0.0386524	PLXNC1	10154
3199.94	-0.313556	0.108961	0.000161783	0.0175081	LDHB	3945
3810.09	-0.315302	0.128128	0.000507554	0.0386524	CLEC5A	23601
11153.9	-0.319049	0.137417	0.000683145	0.0460544	C15orf48	84419
5586.66	-0.319396	0.117251	0.000250085	0.0250838	ATP6V1E1	529
1545.54	-0.322558	0.133795	0.000564537	0.0403337	AEN	64782
53184	-0.325071	0.0997599	5.81352e-05	0.00843781	GM2A	2760
1721.71	-0.330524	0.141359	0.000656431	0.0450285	BHLHE40	8553
1882.06	-0.362137	0.13833	0.000325804	0.0302755	TOB1	10140
4848.7	-0.36347	0.0928837	4.43604e-06	0.00127727	MAP4K4	9448
5413.77	-0.373088	0.0926758	2.54436e-06	0.000784743	EMP1	2012
1133.15	-0.373611	0.146029	0.00036772	0.0315039	CTTN	2017
3228.13	-0.385376	0.0991746	4.45185e-06	0.00127727	PHLDA3	23612
3122.37	-0.396802	0.110708	1.44788e-05	0.00292829	H1-2	3006
10788.5	-0.407573	0.113655	1.07947e-05	0.0025149	MDM2	4193
856.756	-0.409489	0.173916	0.000584678	0.041455	PALLD	23022
3372.83	-0.41322	0.123087	3.13588e-05	0.00537324	HTRA1	5654
3904.08	-0.414191	0.12051	2.32061e-05	0.00427304	SBNO2	22904
1909.62	-0.42838	0.126243	2.78438e-05	0.00497681	ADCY3	109
969.657	-0.42951	0.144874	0.000119516	0.01378	CCNG1	900
2015.97	-0.432065	0.141822	8.43744e-05	0.0109571	ITGB3	3690
1622.26	-0.434491	0.112726	5.29502e-06	0.00138989	GZF1	64412
1320.75	-0.43507	0.122831	1.7005e-05	0.00327798	PHPT1	29085
1365.43	-0.441859	0.126931	2.05421e-05	0.00383981	TMEM38B	55151
975.068	-0.445745	0.177224	0.000375823	0.03167	FAS	355
1396.57	-0.447947	0.16285	0.00019909	0.0206402	PADI2	11240
1625.81	-0.44978	0.181797	0.000405823	0.0329958	PLD1	5337
659.381	-0.451118	0.181423	0.000422942	0.0337813	FPR2	2358
899.132	-0.455315	0.152289	9.85891e-05	0.0125391	OSM	5008
725.577	-0.462606	0.196175	0.000560706	0.0403337	PHACTR1	221692
1080.41	-0.48347	0.15566	6.73147e-05	0.00943706	NECTIN4	81607
654.567	-0.493881	0.197942	0.000382048	0.03167	SERINC2	347735
543.402	-0.494947	0.204854	0.00047121	0.0367931	SLAMF9	89886
6859.68	-0.510339	0.140679	1.25596e-05	0.00271839	CD300E	342510
8407	-0.513037	0.115286	3.51939e-07	0.000144729	AQP9	366
1057.46	-0.51308	0.179015	0.000136755	0.0151995	FABP4	2167
342.512	-0.531354	0.237783	0.000746549	0.0491189	PTGS2	5743
2280.72	-0.532648	0.158044	2.65961e-05	0.00482523	CXCL3	2921
782.566	-0.54141	0.195456	0.000184707	0.0193113	MT1B	4490
1751.48	-0.552138	0.134163	1.50337e-06	0.000515195	BCL2A1	597
317.732	-0.558921	0.236833	0.000544707	0.0403337	MAMDC4	158056
612.196	-0.590809	0.18973	6.31136e-05	0.00905386	POMT2	29954
1026.53	-0.591995	0.238452	0.000327926	0.0302755	GPR84	53831
540.698	-0.596942	0.186651	5.25614e-05	0.00781265	BCAR1	9564
769.922	-0.624725	0.162233	4.80441e-06	0.00131716	LAMP3	27074
1011.1	-0.625352	0.179539	1.75566e-05	0.00333224	CCL23	6368
382.437	-0.625664	0.203573	7.47996e-05	0.0103686	ECE1	1889
253.446	-0.633341	0.245389	0.000309361	0.029586	P2RY1	5028
937	-0.647243	0.182891	1.38078e-05	0.00285303	FDXR	2232
1034.7	-0.657744	0.155849	1.00265e-06	0.000374841	ITGB8	3696
439.841	-0.666873	0.309366	0.000660627	0.0450285	ALOX15B	247
5468.36	-0.690644	0.132174	6.7983e-09	4.93356e-06	SDS	10993
1287.85	-0.719293	0.146938	3.80923e-08	2.23783e-05	CXCL2	2920
231.88	-0.733943	0.293823	0.000340252	0.0306822	DYRK3	8444
302.349	-0.738038	0.256729	0.000130863	0.0146769	PIF1	80119
2602.51	-0.797839	0.16524	4.48186e-08	2.5133e-05	CCL22	6367
292.872	-0.800602	0.251222	4.60535e-05	0.00728412	ADGRE3	84658
791.432	-0.806078	0.149873	3.7563e-09	3.08943e-06	TNFSF9	8744
2582.63	-0.820761	0.161954	1.34418e-08	9.21289e-06	CA2	760
302.059	-0.832617	0.217788	5.06363e-06	0.00135804	PLK2	10769
431.252	-0.832939	0.195994	8.28474e-07	0.000319403	RBP1	5947
1133.79	-0.833297	0.164961	1.58656e-08	1.03018e-05	GADD45A	1647
357.836	-0.837825	0.268289	5.11248e-05	0.00769179	VWCE	220001
462.402	-0.843609	0.211632	2.29324e-06	0.000744517	DUSP4	1846
243.525	-0.847782	0.410321	0.000659419	0.0450285	SLC4A11	83959
181.815	-0.87155	0.298569	0.000105621	0.0130305	SCMH1	22955
546.098	-0.87404	0.247132	1.23963e-05	0.00271839	MCEMP1	199675
9601.14	-0.896124	0.0801119	2.3386e-30	1.44256e-26	FN1	2335
1845.56	-0.933843	0.122049	7.99948e-16	1.64483e-12	GPX3	2878
132.38	-0.959228	0.397838	0.000412683	0.0332762	ID1	3397
143.7	-0.982993	0.305443	4.42305e-05	0.00708894	GRASP	160622
919.487	-0.990162	0.141224	1.0173e-13	1.56881e-10	PLXNA2	5362
366.456	-1.04411	0.230203	1.9765e-07	9.03112e-05	ACTA2	59
115.409	-1.06032	0.491585	0.000551376	0.0403337	EDA2R	60401
116.961	-1.22636	0.42342	0.000105003	0.0130305	LOC440896	440896
150.973	-1.49773	0.365522	1.18077e-06	0.000428446	CD70	970
979.656	-1.50978	0.180691	1.74742e-18	5.38949e-15	SLC25A1	6576
247.178	-1.55147	0.258542	8.18647e-11	9.18149e-08	C1QTNF1	114897
139.538	-1.67555	0.335883	2.06578e-08	1.27428e-05	SPATA18	132671
71.9974	-1.69552	0.750013	0.00040653	0.0329958	LOC112267968	112267968

## Sheet: IL-10_SBNO2_KD
baseMean	log2FoldChange	lfcSE	pvalue	padj	symbol	entrez
61.9684	5.09592	0.660208	1.36621e-15	1.16975e-12	GSDMC	56169
361.157	2.42504	0.311588	1.06511e-16	1.13994e-13	IGFBP2	3485
144.709	2.20218	0.367957	7.37483e-11	1.63302e-08	LBP	3929
51.1855	2.04721	0.848716	0.000102058	0.00350464	C4B	721
16032.3	1.96607	0.449441	2.80856e-07	2.50488e-05	CA12	771
342.131	1.86636	0.218321	6.15023e-19	1.57975e-15	SIGLEC12	89858
96.0608	1.74457	0.581241	3.30797e-05	0.00141402	ZBTB20	26137
216.409	1.71045	0.317241	2.18051e-09	3.29462e-07	NNMT	4837
120.069	1.67884	0.383867	4.38335e-07	3.77822e-05	SAA2	6289
63.7296	1.64022	0.526125	4.83249e-05	0.00189536	TEAD4	7004
14930.5	1.62738	0.314784	7.20887e-09	9.74563e-07	ADGRE1	2015
179.065	1.60958	0.306163	5.28964e-09	7.30482e-07	SAA1	6288
910.357	1.57555	0.153339	3.97839e-26	1.70315e-22	TNFRSF6B	8771
185.044	1.54768	0.330322	8.58786e-08	8.89467e-06	ATP9A	10079
62.9298	1.5077	0.521239	0.000115965	0.00394005	SCN9A	6335
488.031	1.49336	0.6247	0.000293592	0.00847325	AIM2	9447
211.983	1.49242	0.310653	4.9658e-08	5.49791e-06	TRIM16L	147166
34407.8	1.45626	0.125684	1.27252e-32	8.17149e-29	TUBA1A	7846
114.821	1.43884	0.485598	6.40153e-05	0.00239633	ARL10	285598
559.129	1.43475	0.199571	2.56683e-14	1.37357e-11	DACT1	51339
108.271	1.42396	0.581385	0.000206206	0.00639687	EBF4	57593
4733.29	1.37193	0.0958427	9.39489e-48	1.20659e-43	KREMEN1	83999
200.038	1.36508	0.320667	6.33436e-07	5.08451e-05	METTL7B	196410
755.124	1.36032	0.183338	5.50719e-15	3.53644e-12	ADAMTS15	170689
58.1138	1.32905	0.599213	0.000617263	0.0154132	ADRB3	155
197.369	1.30753	0.262035	2.73607e-08	3.28406e-06	MDGA1	266727
5890.89	1.25218	0.149918	1.82418e-18	3.34686e-15	VNN2	8875
592.701	1.24278	0.213364	2.04018e-10	4.09408e-08	SLC12A8	84561
334.377	1.21853	0.331892	5.21996e-06	0.000301982	ITGA7	3679
1694.46	1.2172	0.557589	0.000574205	0.0145454	THBD	7056
119.646	1.20426	0.388885	6.41858e-05	0.00239633	TRIM9	114088
542.843	1.16568	0.213128	1.59921e-09	2.47453e-07	ABCC4	10257
2087.09	1.14521	0.155564	6.20118e-15	3.79246e-12	KIAA0040	9674
323.813	1.14237	0.238192	6.34258e-08	6.71415e-06	AOX1	316
2502.51	1.13306	0.138125	1.31096e-17	1.53061e-14	CCL7	6354
155.93	1.12726	0.357814	5.11758e-05	0.00197967	DGKG	1608
748.982	1.11901	0.172959	4.15536e-12	1.11179e-09	IL7	3574
127.103	1.1096	0.474631	0.000605664	0.0151925	TCN1	6947
209.309	1.09676	0.262452	1.27582e-06	9.25725e-05	LINC00189	193629
1726.88	1.07712	0.129995	5.1508e-18	8.26897e-15	TUBB3	10381
129.543	1.07205	0.394128	0.000188463	0.005947	LOC102724163	102724163
349.749	1.0671	0.257301	1.15306e-06	8.51078e-05	LOC154761	154761
178.154	1.06221	0.403401	0.000250669	0.00745217	SPRED3	399473
150.714	1.0549	0.329723	4.92019e-05	0.00191485	GASK1A	729085
357.934	1.02862	0.255805	2.43732e-06	0.000157299	NRCAM	4897
720.679	1.02699	0.152841	9.1501e-13	2.7329e-10	MUC1	4582
1427.13	1.02587	0.12458	7.06713e-18	1.00848e-14	SLAMF1	6504
73.194	1.00466	0.499341	0.00113502	0.0251763	VPS9D1-AS1	100128881
5461.92	1.00092	0.151598	1.30605e-12	3.72747e-10	IL2RA	3559
384.812	0.995103	0.227488	4.88506e-07	4.12755e-05	TMEM106C	79022
129.547	0.993888	0.343447	0.000136961	0.00455697	IKZF2	22807
285.525	0.990256	0.303483	3.42375e-05	0.00144311	MCTP2	55784
1669.74	0.988302	0.137041	2.53273e-14	1.37357e-11	LPIN1	23175
438.464	0.987051	0.196116	2.18503e-08	2.67261e-06	DAAM1	23002
383.228	0.986168	0.286747	1.66803e-05	0.000799347	TCAF2	285966
148.41	0.974015	0.36943	0.000254679	0.007545	VWA1	64856
374.65	0.957475	0.203418	1.19583e-07	1.20929e-05	NCAM1	4684
1672.95	0.943512	0.13234	4.75519e-14	2.44283e-11	PRPS2	5634
232.512	0.94082	0.300662	6.2166e-05	0.00234823	PHGDH	26227
290.546	0.930106	0.235841	3.45366e-06	0.000209223	PDGFA	5154
379.88	0.927777	0.21228	6.14774e-07	4.96575e-05	PDGFRA	5156
9851.22	0.927527	0.143772	4.24181e-12	1.11179e-09	ENPP2	5168
712.904	0.927169	0.174611	5.17568e-09	7.22514e-07	HTRA3	94031
16688.7	0.923631	0.119844	5.49922e-16	5.4328e-13	PIM1	5292
361.351	0.923311	0.211577	5.73255e-07	4.68937e-05	VNN3	55350
141.803	0.90889	0.351102	0.00031925	0.00907107	SOCS1	8651
366.214	0.906954	0.32882	0.000167305	0.00537174	CXCL10	3627
2792.65	0.905424	0.109687	8.10613e-18	1.04107e-14	ETS1	2113
491.456	0.90335	0.215546	1.13415e-06	8.41959e-05	ANKRD22	118932
213.607	0.896376	0.416763	0.00066102	0.0161704	SHANK3	85358
449.497	0.882824	0.234026	6.75286e-06	0.000373823	MMP12	4321
2299.72	0.879448	0.11653	2.62831e-15	1.98561e-12	GBP1	2633
1424.7	0.87786	0.125309	1.29559e-13	5.36752e-11	ARAP2	116984
114.476	0.865814	0.409714	0.00103201	0.0236259	TRIM2	23321
1093.29	0.86385	0.165295	6.9416e-09	9.48415e-07	SLC2A5	6518
1175.24	0.854191	0.133213	7.50491e-12	1.92771e-09	LIMA1	51474
1166.92	0.853197	0.164232	8.75435e-09	1.15909e-06	LMNB1	4001
125.393	0.853005	0.402708	0.00101123	0.0231914	MYEOV	26579
171.828	0.848548	0.456975	0.00136054	0.0289774	PLCB1	23236
6329.36	0.838032	0.118888	1.23488e-13	5.28652e-11	CR1	1378
11685.8	0.830838	0.134583	3.14885e-11	7.48902e-09	CCL2	6347
1647.8	0.828743	0.146358	6.83333e-10	1.17967e-07	PDE4B	5142
165.578	0.825453	0.332692	0.000439753	0.0117566	EYA2	2139
420.696	0.823518	0.258082	4.62614e-05	0.00183375	NUDCD2	134492
87.3592	0.81957	0.47256	0.00206131	0.0396902	CD7	924
2200.27	0.811621	0.119381	5.71285e-13	1.83425e-10	PDCD1LG2	80380
37115.5	0.806046	0.0935058	1.00618e-18	2.15372e-15	ACSL1	2180
1088.05	0.803294	0.143046	1.03253e-09	1.7001e-07	CASP5	838
2999.03	0.798413	0.526648	0.00241427	0.0446779	HEG1	57493
1002.63	0.797435	0.229706	1.68872e-05	0.000806256	IGF1R	3480
3132.17	0.79154	0.111135	6.53772e-14	3.10977e-11	APOL3	80833
894.615	0.789039	0.15036	7.42459e-09	9.93271e-07	TRIM16	10626
211.553	0.781389	0.27479	0.00017173	0.00547278	ANTXR1	84168
12709.8	0.780647	0.115306	6.15961e-13	1.92946e-10	SECTM1	6398
1626.93	0.780466	0.152844	1.5344e-08	1.91648e-06	CCL8	6355
20503	0.774326	0.10881	5.95792e-14	2.94298e-11	UCP2	7351
3134.38	0.769934	0.111296	2.68753e-13	9.32862e-11	CYP27B1	1594
1333.05	0.769801	0.163891	1.18692e-07	1.20929e-05	EDNRB	1910
5241.58	0.762752	0.113024	7.36295e-13	2.25148e-10	PCK2	5106
1286.02	0.762535	0.154672	3.84893e-08	4.41355e-06	MAN1C1	57134
5429.86	0.760136	0.167805	2.20011e-07	2.03281e-05	MUCL1	118430
1007.87	0.758477	0.135563	1.20073e-09	1.91989e-07	LIN7A	8825
391.116	0.757668	0.210339	1.43117e-05	0.000715197	TMEM74B	55321
3882.1	0.75702	0.127422	1.40739e-10	2.96314e-08	TNIP3	79931
1047.74	0.757003	0.152849	3.62006e-08	4.18851e-06	FAM157A	728262
1466.28	0.753782	0.125233	9.60485e-11	2.09076e-08	SLC7A5	8140
5183.38	0.750239	0.146059	1.25382e-08	1.62654e-06	ETV5	2119
1074	0.748388	0.137993	3.31815e-09	4.84261e-07	MAP3K7CL	56911
3572.78	0.742959	0.126794	2.31156e-10	4.56728e-08	TBC1D13	54662
1458.84	0.742575	0.125843	1.6809e-10	3.42664e-08	CD72	971
796.996	0.739027	0.200247	9.36133e-06	0.000494764	PROCR	10544
1339.37	0.733152	0.176821	1.41287e-06	9.91555e-05	SLCO4A1	28231
124.228	0.729327	0.423902	0.00209839	0.0402066	PLAAT4	5920
222.773	0.724228	0.308711	0.000626717	0.0155685	CYP1A1	1543
8468.36	0.717689	0.135134	4.97787e-09	7.02536e-07	MNDA	4332
764.492	0.716727	0.165593	7.26757e-07	5.74509e-05	C1R	715
3161.32	0.71565	0.475808	0.00268104	0.0479562	CD93	22918
1266.32	0.714312	0.210478	2.49721e-05	0.00110975	TLR7	51284
915.91	0.712334	0.178245	2.95518e-06	0.000185139	PMAIP1	5366
1756.63	0.711581	0.16186	4.81908e-07	4.09877e-05	GBP5	115362
4397.71	0.709233	0.131947	3.7051e-09	5.28718e-07	SORT1	6272
4717.85	0.708075	0.101572	1.74856e-13	6.80507e-11	FES	2242
1393.98	0.704073	0.169076	1.40504e-06	9.91555e-05	TRAM2	9697
590.965	0.697103	0.170205	2.10178e-06	0.00013914	FCGR1CP	100132417
4587.87	0.696211	0.103005	1.08632e-12	3.17083e-10	ACSS2	55902
10203	0.696162	0.0908617	1.03448e-15	9.4899e-13	ITGAM	3684
3627.15	0.693617	0.153975	2.89154e-07	2.56111e-05	FGL2	10875
4741.74	0.692166	0.0997243	2.21774e-13	7.9118e-11	NQO1	1728
2321.36	0.685651	0.107426	9.98774e-12	2.51515e-09	VPS9D1	9605
363.35	0.684293	0.224408	9.49107e-05	0.00331233	PSAT1	29968
21118.5	0.674449	0.0951052	7.23571e-14	3.31886e-11	LITAF	9516
8843.59	0.671495	0.14019	4.94135e-08	5.49791e-06	F13A1	2162
13529.7	0.670819	0.106852	1.85588e-11	4.58365e-09	LGALS9	3965
1078.6	0.665515	0.141204	1.35061e-07	1.34464e-05	FAM102A	399665
15203.8	0.661833	0.107297	6.6591e-11	1.5004e-08	LIMK2	3985
893.789	0.660358	0.191526	2.35704e-05	0.00106216	GCNT1	2650
2388.38	0.659983	0.113504	3.63944e-10	6.97632e-08	FEM1C	56929
40021.2	0.658757	0.0887141	4.42315e-15	2.98982e-12	CSF2RB	1439
4672.13	0.654122	0.133859	4.90936e-08	5.49791e-06	GBP2	2634
939.607	0.654062	0.157417	1.5715e-06	0.00010851	GPR155	151556
19148.3	0.646795	0.0921445	1.37647e-13	5.52437e-11	ICAM1	3383
389.34	0.64248	0.230378	0.00021036	0.00651	DCHS1	8642
1134.98	0.636525	0.172358	9.95404e-06	0.000521795	WNT5A	7474
1318.66	0.630734	0.155151	2.30556e-06	0.000149547	BAG4	9530
24531.8	0.627643	0.100315	2.25225e-11	5.45768e-09	LAP3	51056
10529.3	0.626058	0.109875	6.81242e-10	1.17967e-07	FCGR1A	2209
353.741	0.625665	0.328149	0.00149637	0.0311978	RGPD5	84220
347.249	0.62021	0.239374	0.000387618	0.0106371	NES	10763
8577.67	0.619753	0.0903505	3.80697e-13	1.25367e-10	PTPN1	5770
143.905	0.617377	0.36687	0.00264704	0.0475468	LINC01451	401561
1393.8	0.616303	0.132139	1.89297e-07	1.81428e-05	PSMB9	5698
3462.65	0.613533	0.109852	1.37316e-09	2.15066e-07	ATP1B1	481
328.672	0.610582	0.222647	0.000258592	0.00762471	AGFG2	3268
7610.31	0.60998	0.14554	1.26617e-06	9.23947e-05	CD209	30835
4151.29	0.605589	0.168708	1.42942e-05	0.000715197	GREM1	26585
7624.34	0.602091	0.108769	1.80143e-09	2.75425e-07	PSTPIP2	9050
852.811	0.600085	0.168933	1.92412e-05	0.000895342	PKIB	5570
2415.16	0.59659	0.127287	1.52266e-07	1.47034e-05	NUDT16	131870
437.82	0.589928	0.190404	9.44751e-05	0.00330611	MC1R	4157
1043.35	0.588345	0.142131	1.99443e-06	0.000134107	SLC7A6	9057
4293.68	0.584974	0.149119	4.26974e-06	0.000249256	FRMD4B	23150
4664.8	0.584607	0.113132	1.37388e-08	1.76448e-06	SPRED1	161742
594.445	0.582837	0.18039	6.01284e-05	0.00227796	ADRB2	154
2188.23	0.581891	0.129488	3.87822e-07	3.3654e-05	ARRDC4	91947
26053.9	0.575868	0.0921753	3.65609e-11	8.53729e-09	IL7R	3575
478.957	0.57484	0.212338	0.000312043	0.00894548	BMP1	649
570.698	0.573379	0.200357	0.000189998	0.00598076	HDGFL3	50810
491.355	0.57048	0.195397	0.00016634	0.00535416	TMEM119	338773
1555.92	0.568346	0.124111	2.73817e-07	2.45918e-05	VAMP5	10791
745.503	0.568079	0.167791	3.59784e-05	0.00150023	TMEM158	25907
2632.53	0.567726	0.109721	1.41973e-08	1.8053e-06	MAP3K20	51776
1480.66	0.563411	0.133417	1.4108e-06	9.91555e-05	TSFM	10102
4838.6	0.560729	0.157249	1.72062e-05	0.000817909	WSB1	26118
6115.34	0.560207	0.121972	2.17919e-07	2.02807e-05	PDIA4	9601
1564.47	0.55945	0.120757	2.16226e-07	2.02807e-05	FCGR1B	2210
1265.09	0.558754	0.159716	2.39875e-05	0.00107717	PSD3	23362
1103.24	0.557699	0.171399	5.49051e-05	0.00211121	BRCA2	675
1166.93	0.55166	0.137839	3.48171e-06	0.000209932	ERO1B	56605
5520.02	0.551072	0.0961658	6.23596e-10	1.12801e-07	CASP4	837
562.653	0.548781	0.286082	0.00170446	0.0347467	SLC16A7	9194
987.26	0.54854	0.153812	1.94242e-05	0.000900595	BATF	10538
14514.1	0.547504	0.0972942	1.21086e-09	1.91989e-07	STAT1	6772
511.189	0.546452	0.340571	0.00257983	0.0466001	PFKM	5213
28080.3	0.53655	0.0943871	8.64795e-10	1.44241e-07	FURIN	5045
659.688	0.534249	0.20114	0.000352035	0.00985007	SLC2A9	56606
598.128	0.533387	0.212959	0.00052213	0.0135469	RIOX2	84864
70034.1	0.529533	0.121449	7.29152e-07	5.74509e-05	STAB1	23166
237.533	0.528512	0.272154	0.00188479	0.0368999	ADGRL1	22859
3034.87	0.528305	0.107812	6.13709e-08	6.56822e-06	PTGR1	22949
264	0.528202	0.266056	0.00176639	0.0355218	FERMT2	10979
775.598	0.527891	0.151675	2.89081e-05	0.00125853	HMGB3	3149
864.252	0.523951	0.186156	0.000233607	0.0069935	RNF217	154214
1984.94	0.521243	0.144306	1.65217e-05	0.000794711	KITLG	4254
1875.13	0.518225	0.129653	3.74701e-06	0.000221764	PDGFC	56034
3108.62	0.517989	0.124078	1.74071e-06	0.000119551	SLC9A9	285195
3136.45	0.516966	0.142488	1.5374e-05	0.000759415	ITGB7	3695
3553.21	0.516593	0.166606	7.39933e-05	0.00270914	TMEM132A	54972
742.462	0.512509	0.158591	6.96759e-05	0.0025714	CBS	875
5681.59	0.51244	0.100803	2.86841e-08	3.41101e-06	CD47	961
3721.95	0.51227	0.157756	5.6181e-05	0.00214742	RAB3IL1	5866
1824.38	0.511971	0.165234	0.000100266	0.00346161	HDAC4	9759
1424.25	0.51001	0.149433	3.42714e-05	0.00144311	FAM8A1	51439
1129.02	0.506112	0.155591	6.26202e-05	0.00235845	ABLIM3	22885
11565.6	0.505604	0.109447	2.41405e-07	2.21455e-05	CEMIP2	23670
3421.84	0.505292	0.12358	2.70809e-06	0.0001739	CD274	29126
22758.5	0.504393	0.0872404	4.46798e-10	8.19747e-08	TUBA1B	10376
4605.68	0.502012	0.102693	6.378e-08	6.71415e-06	NLRC5	84166
645.086	0.501686	0.198684	0.000526241	0.013626	CEACAM4	1089
1188.29	0.501438	0.171781	0.000174215	0.00553823	MBNL2	10150
160279	0.500682	0.0952312	9.64129e-09	1.2635e-06	CD14	929
10677.5	0.499234	0.10153	5.74403e-08	6.25175e-06	TUBA1C	84790
4691.36	0.495863	0.126911	5.73097e-06	0.000325676	ATP13A2	23400
13195.9	0.492624	0.106042	2.16493e-07	2.02807e-05	LDHA	3939
3066.92	0.489893	0.132887	1.36574e-05	0.00069056	APOL6	80830
2794.55	0.487706	0.121314	3.5881e-06	0.000215011	PVR	5817
1310.72	0.486756	0.170152	0.000221636	0.00672923	CCND1	595
5023	0.486318	0.0968216	3.55995e-08	4.1564e-06	ID3	3399
4839.38	0.484865	0.10574	2.69625e-07	2.43858e-05	TWF1	5756
5224.77	0.484135	0.110845	8.03423e-07	6.21588e-05	CPEB4	80315
820.622	0.483023	0.236213	0.00157332	0.0325211	PRR5L	79899
1240.63	0.482355	0.141966	3.88394e-05	0.00160391	PTPMT1	114971
996.141	0.481912	0.193044	0.000577549	0.0146013	IFFO2	126917
3027.87	0.481481	0.129987	1.25128e-05	0.000645391	ADGRE5	976
9762.9	0.472053	0.110237	1.26123e-06	9.23947e-05	C2	717
7631.89	0.472048	0.122765	7.5603e-06	0.000413178	SLC2A3	6515
2166.98	0.47109	0.11429	2.25429e-06	0.000147714	LPAR1	1902
4551.29	0.470528	0.117303	3.70588e-06	0.000220346	PPARD	5467
1555.87	0.46893	0.165154	0.000233386	0.0069935	VGLL4	9686
8440.13	0.464446	0.107159	9.72602e-07	7.34772e-05	MS4A6A	64231
14855.7	0.464006	0.0979506	1.4954e-07	1.45496e-05	BACH1	571
21445.8	0.46	0.111231	2.29244e-06	0.000149451	SOCS3	9021
6329.53	0.459922	0.100411	3.21417e-07	2.82737e-05	FAM49B	51571
9444.17	0.458449	0.114412	3.90257e-06	0.000228862	SLC36A1	206358
3572.89	0.456548	0.130706	2.87845e-05	0.00125741	POU2F2	5452
2779.43	0.456459	0.118767	7.88649e-06	0.000427368	LRP5	4041
657.671	0.45627	0.243713	0.00253887	0.0461852	AKR1C1	1645
106987	0.455919	0.103796	7.54837e-07	5.87538e-05	VIM	7431
4105.5	0.451717	0.10315	8.46922e-07	6.47441e-05	TSC22D3	1831
3058.68	0.451123	0.115249	6.15086e-06	0.000346471	VAV3	10451
1920.85	0.450647	0.180214	0.000598533	0.015043	S1PR1	1901
566.559	0.449694	0.215339	0.00162517	0.0333419	VNN1	8876
7947.89	0.447043	0.114804	6.45047e-06	0.00035863	SELPLG	6404
12027.3	0.446395	0.107808	2.09606e-06	0.00013914	C3	718
429.39	0.443597	0.203557	0.00141641	0.0298636	NRSN2	80023
1207.92	0.441857	0.165727	0.000409762	0.011126	RGS14	10636
934.954	0.437231	0.154341	0.000265561	0.00775547	MTHFD1	4522
34873.9	0.436488	0.106281	2.75537e-06	0.000176056	TNS3	64759
7640.46	0.435466	0.115615	9.85905e-06	0.000518933	ACE	1636
7169.18	0.434852	0.119753	1.85688e-05	0.00087036	LTBP2	4053
433.849	0.434821	0.202905	0.00157886	0.0325478	CLSTN3	9746
15309	0.429719	0.0979864	7.28464e-07	5.74509e-05	DSE	29940
1139.78	0.426553	0.166646	0.000549199	0.0140505	TMEM65	157378
3407.81	0.425143	0.168457	0.000562394	0.0143026	CIITA	4261
13627.9	0.42372	0.0870046	5.563e-08	6.10646e-06	GK	2710
7417.38	0.421103	0.0975888	1.03141e-06	7.70143e-05	CEMIP	57214
4403.85	0.418322	0.102319	3.21186e-06	0.000197368	NDST2	8509
1984.23	0.418157	0.134605	0.000117948	0.00398632	APOL1	8542
4921.17	0.415423	0.112168	1.64267e-05	0.000794711	RAP2A	5911
2144.52	0.415246	0.117535	2.97762e-05	0.0012876	MGME1	92667
2188.49	0.413517	0.112642	1.78756e-05	0.000844032	MCM5	4174
28587.3	0.411532	0.093748	8.69337e-07	6.60645e-05	CYTH4	27128
25218.6	0.411424	0.100434	2.91247e-06	0.000183357	NRP1	8829
14699.7	0.408711	0.108347	1.08416e-05	0.000563719	IDH1	3417
2627.09	0.408678	0.133177	0.00013738	0.0045591	GPC4	2239
107058	0.4071	0.111929	1.85637e-05	0.00087036	SPP1	6696
3972.61	0.406939	0.125897	8.124e-05	0.00292787	C1RL	51279
2105.92	0.406266	0.127768	9.95325e-05	0.00344554	CREM	1390
763.871	0.403505	0.214106	0.00260637	0.0469476	MIER3	166968
29234.8	0.402413	0.104463	8.63948e-06	0.000459132	RASSF4	83937
4646.87	0.401333	0.101816	6.92262e-06	0.000381576	ALDH3A2	224
9888.17	0.399681	0.106922	1.40857e-05	0.000709423	CRYBG1	202
9083.92	0.399583	0.116629	4.48055e-05	0.00178154	MMP7	4316
899.72	0.398865	0.148307	0.000477952	0.0126044	ARG2	384
4749.41	0.39862	0.100331	5.72309e-06	0.000325676	CCM2	83605
2075	0.397878	0.117502	5.13689e-05	0.00198117	SUSD1	64420
18166.4	0.39728	0.0873724	5.59303e-07	4.63427e-05	MARCHF1	55016
7180.75	0.395684	0.0994203	5.37857e-06	0.000308379	CMIP	80790
47820.3	0.395341	0.08918	5.54762e-07	4.6265e-05	TYMP	1890
611.376	0.393315	0.171413	0.00127028	0.0273728	GGCT	79017
3907.51	0.39173	0.112472	3.98098e-05	0.00163348	SLC41A2	84102
7285.96	0.391493	0.0929466	2.06121e-06	0.000137876	IL21R	50615
9876.91	0.389763	0.104409	1.49411e-05	0.000742134	TLR1	7096
1591.91	0.389616	0.126961	0.000155062	0.00506732	DENND1A	57706
2691.44	0.387784	0.164635	0.00103978	0.0237498	HSBP1	3281
3968.93	0.385703	0.106996	2.4085e-05	0.00107778	GCA	25801
703.83	0.385238	0.180006	0.0017648	0.0355218	RCHY1	25898
3418.58	0.38412	0.102609	1.62005e-05	0.000788117	EPHX1	2052
1644.8	0.38203	0.162908	0.00111299	0.0248908	TNFSF10	8743
2815.89	0.380961	0.117194	8.16147e-05	0.00292787	SMCO4	56935
1901.27	0.380301	0.136694	0.000334305	0.00945701	ACER3	55331
4618.33	0.379862	0.115132	7.50828e-05	0.00273946	ZNF609	23060
755.46	0.377964	0.163805	0.00128905	0.0276844	SLX4	84464
4598.18	0.376563	0.137251	0.000405685	0.011062	NAV1	89796
2926.01	0.375724	0.1086	4.44491e-05	0.00177838	NASP	4678
6361.48	0.375582	0.0961487	8.32435e-06	0.000445457	TNFAIP8	25816
2958.04	0.37433	0.110774	5.65677e-05	0.00214941	UBE2L6	9246
13346.7	0.370885	0.107577	3.46731e-05	0.00145525	FAM20A	54757
1987.35	0.369276	0.125022	0.000232591	0.0069935	GCLM	2730
3971.07	0.368972	0.128356	0.000286462	0.0082861	EPS15	2060
5084.37	0.368879	0.120236	0.0001637	0.00530909	FZD2	2535
19088.8	0.368285	0.0982544	1.49663e-05	0.000742134	ATP13A3	79572
3304.21	0.366594	0.118123	0.000155563	0.00507079	ANKS1A	23294
712.794	0.365117	0.184971	0.00269678	0.0481677	SMIM4	440957
779.422	0.364774	0.170478	0.00192852	0.0374705	DNAJB4	11080
13952.4	0.362179	0.0959005	1.29675e-05	0.000666167	CFB	629
1890.08	0.361993	0.124931	0.000282502	0.00819001	MIIP	60672
801.674	0.360948	0.183952	0.00270946	0.048263	EEF1AKMT3	25895
1280.99	0.360257	0.141053	0.000735425	0.0176874	PANX1	24145
6174.96	0.360129	0.0964504	1.61209e-05	0.000787225	PRELID1	27166
766181	0.360053	0.0891054	4.69399e-06	0.000272782	CTSB	1508
7780.98	0.357095	0.0913197	8.24946e-06	0.000445159	SH3GLB1	51100
2862.28	0.357009	0.130024	0.000506875	0.0132045	CRK	1398
3178.91	0.355975	0.103243	4.7116e-05	0.00185617	CDC42SE2	56990
2087.38	0.354091	0.118693	0.000222247	0.00673187	MFF	56947
807.895	0.353726	0.173366	0.00254727	0.046207	TEC	7006
993.18	0.353567	0.143774	0.000983568	0.0226379	CEP164	22897
3991.1	0.353078	0.116499	0.000180248	0.00571586	DCTN4	51164
17977.7	0.351233	0.0885181	6.27504e-06	0.000351923	TMEM176A	55365
2116.81	0.351087	0.147465	0.00107431	0.0243769	TRIM69	140691
912.132	0.350323	0.154544	0.00160361	0.0329522	SGMS2	166929
37651.8	0.350232	0.111128	0.000139806	0.00462764	CTSC	1075
3375.02	0.349712	0.106455	8.55425e-05	0.00303487	PTGER4	5734
10851.8	0.348231	0.0949227	1.91215e-05	0.000893007	PLEKHO1	51177
745.322	0.348161	0.166526	0.00232464	0.0434576	NAA25	80018
5167.81	0.347684	0.113968	0.000183227	0.00579601	FZD5	7855
2636.95	0.347353	0.110665	0.000148963	0.00488045	NBL1	4681
846.519	0.347181	0.156098	0.00174924	0.0353788	TUBA4A	7277
1982.9	0.346911	0.155451	0.00175932	0.0355218	CDYL2	124359
2774.18	0.346254	0.122782	0.000376259	0.0104369	ZER1	10444
2347.1	0.346073	0.113634	0.000195419	0.00609826	NLRP3	114548
2670.95	0.345408	0.112097	0.000195631	0.00609826	SMIM3	85027
1183.42	0.344616	0.141687	0.00109662	0.0246222	PPA1	5464
1341.3	0.343039	0.145945	0.00132181	0.0282462	SOCS6	9306
4088.78	0.34267	0.120223	0.000361343	0.0100885	TMEM164	84187
1813.69	0.342452	0.155787	0.00188386	0.0368999	NOD2	64127
7398.78	0.341577	0.128975	0.000638989	0.0157818	RBMS1	5937
1496.01	0.340856	0.125689	0.000550908	0.0140662	DESI1	27351
1406.26	0.340397	0.151721	0.00167287	0.0341568	ZFYVE28	57732
32727.8	0.340206	0.0962172	2.87449e-05	0.00125741	SLAMF7	57823
17287.5	0.338863	0.10407	9.64795e-05	0.00334888	SLAMF8	56833
3869.29	0.337696	0.139426	0.00114518	0.0253143	CALU	813
27150.9	0.336379	0.0995277	6.59293e-05	0.0024472	PICALM	8301
3100.44	0.334119	0.131542	0.000817238	0.0192937	TRERF1	55809
23387.2	0.331947	0.108975	0.000196697	0.00611667	MYO1G	64005
1818.25	0.331093	0.136581	0.00119239	0.026044	MARCHF9	92979
8340.64	0.330804	0.118578	0.000424897	0.0114162	IVNS1ABP	10625
2789.74	0.330756	0.123145	0.000591998	0.0149079	CASP1	834
1591.56	0.330177	0.137182	0.00107744	0.0244048	SCO2	9997
4101.99	0.33012	0.10199	0.000104213	0.00356909	HS2ST1	9653
1071.06	0.330094	0.151032	0.00207159	0.0398284	MYO1B	4430
1745.24	0.329265	0.140752	0.00144784	0.0303338	HIVEP2	3097
3360.06	0.329225	0.116426	0.000398576	0.0108913	TRIM27	5987
72634.9	0.328943	0.116269	0.000386549	0.0106305	CSF1R	1436
2775.69	0.328333	0.11328	0.000313842	0.00895995	SERPINB2	5055
2824.37	0.327117	0.113692	0.000347978	0.00977917	CERS6	253782
2141.66	0.326535	0.126526	0.000657769	0.0161216	SHB	6461
1660.84	0.325926	0.134389	0.0011846	0.0259555	ALDH1A2	8854
1059.44	0.324903	0.144353	0.00182717	0.0361588	MVB12B	89853
4098.33	0.323758	0.100408	0.000109622	0.00374435	LGALS8	3964
4260.09	0.323414	0.105238	0.000192829	0.00605501	SASH1	23328
3729.12	0.320565	0.140399	0.00173152	0.0351311	DOCK11	139818
11479.4	0.319529	0.0962122	8.52998e-05	0.00303464	VOPP1	81552
9607.06	0.319061	0.103191	0.000194943	0.00609826	PYGL	5836
2743.8	0.317562	0.116088	0.000546856	0.0140185	PGS1	9489
1876.62	0.317111	0.12389	0.000894296	0.020807	TIFA	92610
10476.4	0.316239	0.0959042	9.39772e-05	0.00329768	B4GALT1	2683
2312.54	0.316036	0.117472	0.000619265	0.0154132	ESYT2	57488
2067.73	0.315957	0.124345	0.000929932	0.021558	ZNF319	57567
4690.06	0.315916	0.104477	0.000231625	0.00698301	MTHFD2	10797
5257.44	0.314429	0.0972869	0.000119032	0.00401242	USB1	79650
6978.27	0.311991	0.0951547	0.000100936	0.00347539	SERPINB1	1992
11221.3	0.311729	0.104734	0.000265524	0.00775547	H3-3A	3020
2224.73	0.311605	0.137363	0.00177014	0.0355218	ARNT2	9915
5399.4	0.310545	0.110793	0.0005035	0.0131827	SSH2	85464
15569.3	0.310378	0.0936746	8.86593e-05	0.00312816	CCL18	6362
5475.53	0.309878	0.103134	0.000258847	0.00762471	JAK3	3718
12514.5	0.305342	0.093439	0.000110684	0.00377061	ARF3	377
2873.29	0.304694	0.123996	0.00122563	0.0265892	PARP1	142
27302.8	0.303971	0.0924252	9.3089e-05	0.00327546	MARCO	8685
2486.04	0.299972	0.134518	0.00214719	0.0407332	NSFL1C	55968
15490.2	0.299705	0.0997799	0.000211554	0.00653123	WDR1	9948
17618.8	0.297332	0.122279	0.00143433	0.0300998	FAM20C	56975
146237	0.296932	0.0944435	0.000148477	0.00487695	CTSZ	1522
1248.59	0.295813	0.137584	0.00262239	0.04717	THBS3	7059
3017.83	0.294843	0.140329	0.00281309	0.0494094	FGD2	221472
3856.09	0.293996	0.120013	0.00131808	0.0282134	ARNT	405
1710.45	0.292039	0.126605	0.00191658	0.0374024	ZC3H3	23144
3832.5	0.291342	0.105176	0.000570564	0.0144817	HYOU1	10525
18121.6	0.290935	0.0971247	0.000245217	0.007324	TXNRD1	7296
3271.61	0.290683	0.118492	0.00137948	0.0292837	CRTC3	64784
2894.12	0.290618	0.131386	0.00251595	0.0460289	PAPSS2	9060
1340.08	0.290324	0.130487	0.0023518	0.0437741	BANF1	8815
15459.5	0.289638	0.0895049	0.000133816	0.00446388	CAPZB	832
1225.42	0.28951	0.131718	0.00252479	0.0461249	MAP2K4	6416
6466.42	0.288381	0.100116	0.000468226	0.0123988	GLIPR2	152007
4677.44	0.288314	0.108594	0.000812035	0.0192386	GPR65	8477
11443.8	0.287823	0.10793	0.00082922	0.0195407	SNX1	6642
2189.3	0.286386	0.122924	0.00187014	0.0367814	ME1	4199
2593.43	0.28531	0.128671	0.00237723	0.0441735	PAM	5066
4103.87	0.285247	0.128888	0.00230517	0.0431564	SIGLEC7	27036
7416.56	0.283203	0.0980985	0.000413072	0.0111716	AGFG1	3267
2400.03	0.28275	0.132245	0.00274871	0.0484913	ELL	8178
2313.64	0.282284	0.111689	0.00116003	0.0255984	SACM1L	22908
3179.57	0.282173	0.120291	0.00180699	0.0358689	FAM13A	10144
9324.36	0.282108	0.0958064	0.00033812	0.00952299	NCF4	4689
24207.3	0.281699	0.104407	0.000672801	0.0163784	TMEM176B	28959
5610.97	0.280764	0.0975359	0.000455569	0.0120886	ARHGEF10L	55160
4727.39	0.279854	0.10325	0.000710483	0.0171518	SREBF1	6720
10342.3	0.279687	0.0906435	0.000218573	0.00668366	TUBB	203068
19724.7	0.27911	0.0912517	0.000217339	0.00666176	CD53	963
4171.25	0.278269	0.111665	0.0013118	0.0281259	MLLT1	4298
17197.6	0.278183	0.0935392	0.000336463	0.00949714	TKT	7086
4954.23	0.277276	0.109996	0.00122861	0.0266004	STAT5B	6777
13900.6	0.275853	0.114201	0.00160252	0.0329522	SEPTIN9	10801
25492.5	0.275481	0.102366	0.000858461	0.0200824	CCR1	1230
29192.4	0.275348	0.0934271	0.000369647	0.010298	LMNA	4000
22996.9	0.274421	0.0869974	0.000163434	0.00530909	PDE4DIP	9659
5136.25	0.273152	0.0967321	0.000538698	0.0138647	ATG3	64422
5166.19	0.272949	0.103701	0.00104233	0.0237498	DPYD	1806
3782.61	0.271556	0.118392	0.00223301	0.0419658	LRP12	29967
12530.3	0.270511	0.111049	0.00154051	0.031911	CCL3	6348
16402.7	0.269133	0.0916332	0.000408013	0.0111019	FYB1	2533
3313.47	0.267902	0.106169	0.00137711	0.0292818	RUNX3	864
12487.8	0.267053	0.0933077	0.000505745	0.0132018	HCLS1	3059
3101.54	0.267009	0.104419	0.0012039	0.0262061	WWC3	55841
9832.16	0.265612	0.102865	0.0012236	0.0265892	NIBAN1	116496
5727.23	0.265325	0.0950235	0.000635677	0.0157302	RALA	5898
2135.48	0.264963	0.116423	0.00255343	0.0462535	HDAC6	10013
8129.13	0.263296	0.0942697	0.000646331	0.0159292	PCNX1	22990
3298.76	0.263255	0.119177	0.00282274	0.0494576	ENTPD6	955
4884.14	0.263114	0.10426	0.00141842	0.0298636	CARM1	10498
2395.59	0.260506	0.110214	0.00233435	0.0435756	TLK1	9874
8750.48	0.259639	0.107406	0.00172599	0.0350742	LILRB3	11025
4882.3	0.258437	0.102507	0.00139543	0.0295734	PTPN2	5771
6200.74	0.257718	0.114418	0.00272625	0.0483104	ARHGAP26	23092
2788.8	0.255018	0.106206	0.00201836	0.0389801	RANBP9	10048
20405.8	0.254283	0.110233	0.00268048	0.0479562	SLC43A2	124935
86664.6	0.253872	0.0894523	0.000560065	0.0142717	S100A9	6280
2822.3	0.25248	0.105922	0.00213499	0.0406217	IRF1	3659
4417.21	0.251948	0.107299	0.00270036	0.0481677	ITPR2	3709
9991.14	-0.251152	0.0956365	0.00112503	0.0250413	EVI2B	2124
10006.5	-0.259293	0.106049	0.0015022	0.0312436	POLR2A	5430
2759.95	-0.260213	0.111314	0.00217522	0.0411433	UAP1L1	91373
59663.2	-0.261069	0.0982306	0.00096393	0.0222258	IFI6	2537
3238.21	-0.264034	0.104075	0.00128723	0.0276844	USP34	9736
11251.7	-0.264083	0.121502	0.00273469	0.0483104	NBPF19	101060226
3807.3	-0.266318	0.109113	0.00183817	0.0362714	ZBED1	9189
3047.47	-0.268296	0.122174	0.00283812	0.0496593	RND3	390
74702	-0.268657	0.093929	0.000498403	0.01309	GPNMB	10457
2638.25	-0.270231	0.111555	0.00157503	0.0325211	SPART	23111
6055.96	-0.270612	0.0998498	0.00080087	0.0190474	ST14	6768
12272.3	-0.274609	0.0976887	0.000647437	0.0159292	TMEM30A	55754
5762.94	-0.276078	0.0953888	0.000446506	0.0118726	ZFYVE26	23503
6248.11	-0.276287	0.108383	0.00117402	0.0258627	ADAM8	101
12127.2	-0.277587	0.094571	0.000385152	0.0106148	DNASE2	1777
1933.76	-0.278079	0.122557	0.00227738	0.0426984	NBPF10	100132406
54748.1	-0.278923	0.112623	0.00132853	0.0283427	RNASE1	6035
2060.05	-0.281881	0.115542	0.00143086	0.0300761	UPP1	7378
4415.51	-0.283279	0.122789	0.00191919	0.0374024	PRCP	5547
35561.7	-0.287856	0.121398	0.00177526	0.0355689	SRGN	5552
5648.41	-0.290541	0.106735	0.000656348	0.0161176	NBPF14	25832
3208.82	-0.290814	0.136746	0.00257144	0.0465142	H1-2	3006
19343.7	-0.293212	0.126607	0.00178917	0.0357003	MT1M	4499
3704.54	-0.294438	0.123084	0.00141201	0.0298636	PCM1	5108
13150.4	-0.29778	0.12979	0.00179016	0.0357003	CYB561A3	220002
6708.73	-0.298814	0.109724	0.000613648	0.0153627	ISG15	9636
4757.19	-0.299566	0.102032	0.000333593	0.00945701	ZDHHC20	253832
6413.27	-0.30153	0.10053	0.000272502	0.00791798	EMC10	284361
1675.76	-0.303422	0.136726	0.00210065	0.0402066	LFNG	3955
11879	-0.303437	0.0988464	0.000216526	0.00665273	ZNF385A	25946
2015.01	-0.305239	0.114315	0.000699425	0.0169409	ATG2A	23130
1409.23	-0.308573	0.126067	0.00123029	0.0266004	NR1D2	9975
2269.73	-0.31064	0.136107	0.00179442	0.0357299	SGK3	23678
3720.86	-0.312582	0.113802	0.000545935	0.0140185	TLE3	7090
2362.35	-0.315636	0.110261	0.000380731	0.0105155	RALGDS	5900
1776.54	-0.31568	0.145969	0.00244229	0.0449374	JUP	3728
3596.52	-0.316778	0.110928	0.000393189	0.010767	NUPR1	26471
15940.8	-0.316943	0.115877	0.000579501	0.0146219	PLA2G7	7941
3992.25	-0.31723	0.112068	0.000413182	0.0111716	FAM107B	83641
2722.78	-0.324154	0.129943	0.00087372	0.0203651	NCF1B	654816
4003.61	-0.324714	0.113024	0.000351411	0.00985007	F11R	50848
4277.65	-0.32907	0.0983987	7.63966e-05	0.00277949	LTA4H	4048
921.835	-0.329823	0.148176	0.00188207	0.0368999	QPCT	25797
1550.41	-0.33097	0.135605	0.00110412	0.0247474	SMIM14	201895
29530.4	-0.333414	0.100284	7.83437e-05	0.00284228	CXCL16	58191
1640.14	-0.336282	0.139662	0.00118557	0.0259555	CCL22	6367
1022.8	-0.336821	0.155909	0.00210515	0.0402328	ANKHD1-EIF4EBP3	404734
8122.03	-0.337311	0.0975018	4.9546e-05	0.00192242	ACSL4	2182
2850.91	-0.337451	0.119363	0.000375031	0.0104254	KLHL24	54800
10748.6	-0.344461	0.152135	0.00150639	0.0312545	C15orf48	84419
6971.61	-0.344786	0.0922003	1.64707e-05	0.000794711	SOAT1	6646
3062.15	-0.344854	0.136609	0.000850341	0.0199287	METTL9	51108
42061.7	-0.345301	0.127116	0.000632728	0.0156875	CDKN1A	1026
4532.38	-0.346035	0.161277	0.00192581	0.0374705	DENND5A	23258
1625.27	-0.346095	0.140148	0.000962102	0.0222235	ZMYND15	84225
19788.9	-0.34787	0.099881	4.07995e-05	0.00165819	ACP5	54
2024.72	-0.349224	0.117377	0.000221062	0.00672774	ITPR1	3708
1756.57	-0.35119	0.120959	0.000261621	0.0076888	HVCN1	84329
2757.53	-0.354416	0.147717	0.00108536	0.0244978	SESN2	83667
4727.46	-0.356282	0.107996	8.1453e-05	0.00292787	RRM2B	50484
1765.03	-0.356304	0.139617	0.000763107	0.0182167	LYST	1130
1059.95	-0.358919	0.171871	0.00219956	0.0414815	PHPT1	29085
2702.61	-0.361635	0.126445	0.000311909	0.00894548	TNFRSF10B	8795
5562.85	-0.362188	0.100883	2.75754e-05	0.00121701	EMP1	2012
1123.23	-0.364261	0.151437	0.00105976	0.0240894	TSC22D2	9819
3932.53	-0.366774	0.104835	3.90653e-05	0.00160806	IER5L	389792
726.215	-0.367963	0.171872	0.00196275	0.0380206	SAMD4A	23034
574.671	-0.368239	0.182141	0.00250391	0.045874	MARVELD1	83742
1940.87	-0.37149	0.173149	0.00176834	0.0355218	MMP2	4313
1580.05	-0.373436	0.126543	0.000219509	0.00669631	CBLB	868
789.4	-0.373657	0.185396	0.00238878	0.04427	TIFAB	497189
812.666	-0.373812	0.180161	0.00213065	0.0405993	NOL4L	140688
1040.37	-0.37647	0.140533	0.000536242	0.0138571	ACOT2	10965
1609.85	-0.376566	0.168264	0.00145631	0.0304507	IFI44L	10964
604.732	-0.379035	0.174324	0.00171815	0.0349702	TRPV4	59341
2158.42	-0.379886	0.133225	0.000313944	0.00895995	LPL	4023
3135.56	-0.381507	0.105336	2.31268e-05	0.00105203	RNASE6	6039
11792.8	-0.382957	0.103334	1.72587e-05	0.000817909	PLXNC1	10154
2580.47	-0.387481	0.11295	4.47513e-05	0.00178154	SLFN5	162394
7365.06	-0.388104	0.117692	6.56053e-05	0.00244223	SGK1	6446
2839.48	-0.388698	0.14165	0.000380447	0.0105155	PLAU	5328
4558.81	-0.389844	0.168894	0.00109075	0.0245332	IFIT3	3437
1207.25	-0.390153	0.144222	0.000423802	0.0114107	DUSP5	1847
624.448	-0.390199	0.189484	0.00211449	0.0403512	SIGLEC15	284266
775.481	-0.392304	0.195589	0.00223504	0.0419658	PARP8	79668
548.467	-0.394125	0.197978	0.00235122	0.0437741	SNAPC1	6617
682.371	-0.394742	0.209476	0.00258934	0.0467063	THADA	63892
1090.94	-0.39515	0.156169	0.00068986	0.0167483	TNKS1BP1	85456
5977.02	-0.396289	0.127346	0.000119766	0.00402659	IL1RN	3557
1159.41	-0.39908	0.188852	0.00173618	0.03517	H2BC5	3017
787.851	-0.402196	0.163068	0.0007606	0.0181907	PPARG	5468
779.543	-0.406753	0.196871	0.00183857	0.0362714	TRIAP1	51499
2387.5	-0.408987	0.108573	1.36099e-05	0.00069056	BHLHE40	8553
5595.94	-0.410892	0.114635	2.2842e-05	0.00104399	ATP6V1E1	529
2840.94	-0.411108	0.114914	2.42291e-05	0.00108047	VMO1	284013
1592.86	-0.41239	0.219954	0.00245033	0.0450208	CPNE3	8895
630.057	-0.413743	0.178084	0.0010899	0.0245332	RAP1GAP2	23108
1369.47	-0.415239	0.137817	0.000164733	0.00532914	AHCTF1	25909
697.652	-0.41901	0.15892	0.000494805	0.0130221	TTYH2	94015
3919.21	-0.41971	0.102013	2.78492e-06	0.000177063	OAS2	4939
2314.7	-0.422184	0.133233	9.59435e-05	0.0033393	LDHB	3945
2428.62	-0.423081	0.121616	3.31403e-05	0.00141402	LINC00847	729678
2223.01	-0.423288	0.125714	4.88508e-05	0.00190696	APOBEC3C	27350
2136.75	-0.423974	0.124756	4.35521e-05	0.00175057	DDB2	1643
746.27	-0.427764	0.177119	0.000840179	0.0197265	CDC42EP3	10602
576.259	-0.429443	0.176604	0.000813404	0.0192386	PER3	8863
1630.36	-0.43168	0.166058	0.000503988	0.0131827	HSD17B14	51171
1260.8	-0.436206	0.140647	0.000117155	0.00396997	SLC35E3	55508
8710.65	-0.439938	0.144915	0.000133002	0.00444831	NCF1	653361
791.95	-0.442103	0.16723	0.000446409	0.0118726	POLH	5429
376.118	-0.443067	0.214402	0.00180532	0.0358689	CNNM2	54805
448.592	-0.443604	0.194247	0.00111516	0.0248908	JMY	133746
1082.07	-0.445672	0.170825	0.000475042	0.0125534	GYPC	2995
1561.51	-0.448818	0.148024	0.000140704	0.0046454	MARCKSL1	65108
1022.62	-0.450908	0.183011	0.000670486	0.0163708	CXCL2	2920
2803.88	-0.45098	0.131347	3.59684e-05	0.00150023	ITGB3	3690
1583.59	-0.452483	0.183465	0.000673348	0.0163784	IL3RA	3563
544.892	-0.453351	0.180244	0.000618812	0.0154132	TRMT5	57570
904.184	-0.457032	0.16454	0.000295447	0.00850768	CCDC88C	440193
2525.43	-0.457506	0.121	8.6514e-06	0.000459132	KLHDC8B	200942
1422.67	-0.459911	0.134595	3.85689e-05	0.00159787	TDRD6	221400
1905.57	-0.462086	0.130785	2.71473e-05	0.00120225	CCRL2	9034
1586.65	-0.465292	0.119477	6.37718e-06	0.000356096	IRS2	8660
38987.1	-0.466149	0.111251	1.35706e-06	9.73673e-05	GM2A	2760
5143.67	-0.471353	0.105449	4.92699e-07	4.13578e-05	RAB42	115273
542.365	-0.471469	0.240746	0.00203126	0.0391703	LAMP3	27074
4864.32	-0.472098	0.132512	2.04131e-05	0.00094304	NCF1C	654817
308.175	-0.47251	0.256738	0.00245604	0.0450613	TRIM32	22954
3695.75	-0.473611	0.145369	6.29571e-05	0.00236421	XPC	7508
1086.55	-0.483546	0.14963	6.91025e-05	0.00255759	NECTIN4	81607
597.014	-0.483658	0.205695	0.0008616	0.0201191	TANC2	26115
1879.83	-0.487292	0.117229	2.13972e-06	0.000140925	TOB1	10140
1562.03	-0.488246	0.124281	5.31275e-06	0.000305971	JAKMIP2	9832
477.991	-0.489971	0.233438	0.00141474	0.0298636	SLC9A7	84679
1474.69	-0.500694	0.156221	7.03417e-05	0.00258854	TMEM251	26175
945.933	-0.505114	0.151418	4.6859e-05	0.00185172	CCNG1	900
2508.75	-0.510368	0.112158	3.60042e-07	3.14559e-05	GPR183	1880
753.149	-0.513396	0.219493	0.000804466	0.0190975	CD300H	100130520
2412.19	-0.514042	0.157575	5.60994e-05	0.00214742	HS3ST2	9956
240.254	-0.514369	0.296462	0.00276847	0.048773	COL9A2	1298
420.7	-0.521033	0.22135	0.00079156	0.0188609	PTGS2	5743
467.198	-0.523952	0.257279	0.00150343	0.0312436	PHACTR1	221692
6485.95	-0.524775	0.110868	1.21094e-07	1.215e-05	ZFYVE16	9765
415.529	-0.525617	0.202715	0.000440311	0.0117566	TNFRSF9	3604
4920.21	-0.527034	0.110587	1.38673e-07	1.35952e-05	MAP4K4	9448
224.123	-0.527376	0.306109	0.00273288	0.0483104	ABCA5	23461
455.797	-0.528475	0.209348	0.000508155	0.013211	FBLIM1	54751
1128.7	-0.53145	0.132704	3.39938e-06	0.000206911	SETDB2	83852
425.147	-0.537632	0.237688	0.000918495	0.0213313	PALM2AKAP2	445815
1966.59	-0.538535	0.157391	3.04938e-05	0.0013142	TRANK1	9881
3069.14	-0.540137	0.170679	7.4041e-05	0.00270914	IFITM1	8519
845.263	-0.542717	0.149888	1.60649e-05	0.000787225	PALLD	23022
1282.73	-0.544311	0.135675	3.29029e-06	0.000201225	SERINC5	256987
4720.01	-0.544751	0.152511	1.60994e-05	0.000787225	ARL4C	10123
762.84	-0.55608	0.201526	0.000254966	0.007545	BMP6	654
352.727	-0.561252	0.315039	0.00214269	0.040708	CYGB	114757
955.679	-0.564393	0.170209	4.36176e-05	0.00175057	HERC5	51191
535.444	-0.56562	0.220976	0.000418085	0.0112804	LOC613038	613038
3743.3	-0.56805	0.156896	1.36379e-05	0.00069056	NSMAF	8439
326.956	-0.574413	0.245032	0.000739249	0.0177461	SNX21	90203
622.636	-0.578762	0.16378	2.11814e-05	0.000971547	MS4A14	84689
3534.38	-0.579886	0.0989386	2.83311e-10	5.51297e-08	ZFP36L2	678
1927.78	-0.58756	0.128103	2.48583e-07	2.26422e-05	CD300LF	146722
2472.63	-0.592875	0.138496	1.01252e-06	7.60453e-05	PCNA	5111
639.081	-0.598207	0.181661	4.8406e-05	0.00189536	SLC16A6	9120
7330.39	-0.604645	0.137553	5.85937e-07	4.76278e-05	BTG1	694
1636.09	-0.604761	0.179471	3.17686e-05	0.00136456	PLD1	5337
176.798	-0.607191	0.361728	0.00266873	0.0478694	ELOVL7	79993
1443.5	-0.609552	0.128691	1.37592e-07	1.3593e-05	TGFBR1	7046
457.835	-0.610296	0.195204	8.21426e-05	0.0029386	HAMP	57817
1212.84	-0.612919	0.184443	4.1019e-05	0.00166185	AEN	64782
1332.98	-0.620716	0.127214	5.91579e-08	6.38458e-06	PTP4A1	7803
2587.8	-0.631045	0.146219	7.44428e-07	5.82969e-05	BCL2A1	597
355.179	-0.635207	0.220663	0.000170745	0.00545491	TNFRSF10C	8794
325.645	-0.658816	0.375629	0.00195325	0.0378937	LAD1	3898
220.188	-0.663529	0.303988	0.000945203	0.0218725	ARSG	22901
1763.35	-0.664595	0.116736	6.889e-10	1.17967e-07	CHST7	56548
283.178	-0.667196	0.31226	0.000989394	0.0227313	PLK2	10769
424.365	-0.667684	0.194827	2.79937e-05	0.00123124	NR4A3	8013
517.92	-0.668065	0.198806	3.4256e-05	0.00144311	FFAR2	2867
1675.34	-0.668234	0.136038	4.08654e-08	4.64455e-06	ATP6V0D2	245972
3584.73	-0.668694	0.156207	8.37397e-07	6.43994e-05	CES1	1066
994.494	-0.683759	0.183626	8.29224e-06	0.000445457	FAM110A	83541
308.175	-0.719275	0.218185	4.31496e-05	0.00174268	P2RY1	5028
29677.8	-0.724631	0.147307	2.575e-08	3.11988e-06	CD300E	342510
2520.95	-0.732466	0.470404	0.00241949	0.0447102	OLR1	4973
582.785	-0.740226	0.202859	1.14806e-05	0.000594538	SLC1A2	6506
8058.39	-0.742247	0.13161	6.56409e-10	1.17087e-07	MDM2	4193
345.259	-0.751952	0.286096	0.000266305	0.00775547	RBP1	5947
2380.53	-0.752616	0.108325	1.98875e-13	7.51222e-11	PHLDA3	23612
5649	-0.753722	0.109294	3.6232e-13	1.22455e-10	CXCR4	7852
675.961	-0.758088	0.19125	3.06419e-06	0.000190113	JAML	120425
163.002	-0.759253	0.374531	0.00119857	0.0261344	ZFP1	162239
101160	-0.760804	0.116777	3.38665e-12	9.2542e-10	CXCL5	6374
630.63	-0.764892	0.195339	3.80638e-06	0.000224244	H2BC4	8347
152.578	-0.768219	0.366147	0.00104297	0.0237498	FAXDC2	10826
2051.88	-0.772288	0.144056	3.29313e-09	4.84261e-07	PLPP3	8613
266.884	-0.778836	0.276088	0.000170395	0.00545491	NHSL2	340527
1233.49	-0.802407	0.138488	3.94173e-10	7.33676e-08	CMPK2	129607
167.351	-0.812754	0.395533	0.00118112	0.0259555	STK33	65975
1627.58	-0.823543	0.176047	1.10319e-07	1.13346e-05	BBC3	27113
400.364	-0.825376	0.314409	0.000223583	0.00675641	ACTA2	59
609.146	-0.830241	0.173886	8.35258e-08	8.72131e-06	AVPI1	60370
739.204	-0.837761	0.282004	8.41141e-05	0.00300077	WFDC21P	645638
369.945	-0.852207	0.228284	7.76348e-06	0.000422485	CD22	933
226.091	-0.855819	0.282558	8.78859e-05	0.00310942	ALOX15B	247
579.372	-0.866443	0.209041	1.2847e-06	9.26934e-05	TNFSF9	8744
4975.34	-0.890493	0.128615	2.09018e-13	7.66977e-11	FN1	2335
1516.09	-0.899185	0.579372	0.00208598	0.0400452	CA2	760
4427.68	-0.928527	0.157943	1.49416e-10	3.09507e-08	ADA	100
520.637	-0.929241	0.18707	3.0095e-08	3.54596e-06	SERINC2	347735
286.453	-0.944007	0.226931	1.38705e-06	9.89663e-05	VWCE	220001
185.849	-0.954035	0.386276	0.000317921	0.00905334	OMG	4974
2191.83	-0.960417	0.157466	3.99661e-11	9.1658e-09	HTRA1	5654
213.946	-0.966738	0.28917	2.93905e-05	0.00127521	ST6GALNAC2	10610
330.417	-0.99772	0.31003	4.07975e-05	0.00165819	P2RY8	286530
116.112	-1.00286	0.377093	0.000247396	0.00737194	ACER2	340485
6470.74	-1.01097	0.13899	1.35197e-14	7.89246e-12	SDS	10993
73.4363	-1.03014	0.46262	0.000744123	0.0178298	SLC16A1-AS1	100506392
641.165	-1.03986	0.18097	3.87064e-10	7.31039e-08	EREG	2069
227.839	-1.04558	0.277972	6.11483e-06	0.000345959	FLRT2	23768
1285.84	-1.07167	0.143033	2.53407e-15	1.98561e-12	ITGB8	3696
84.1126	-1.11733	0.423105	0.000266241	0.00775547	CALCRL	10203
1458.74	-1.13126	0.152573	4.01919e-15	2.86769e-12	GPX3	2878
911.284	-1.13807	0.172262	1.42794e-12	3.98675e-10	FDXR	2232
69.6002	-1.15801	0.536112	0.000726024	0.0174941	SYTL2	54843
89.8288	-1.17388	0.43126	0.000215396	0.0066339	CCL20	6364
43.1741	-1.21111	0.796582	0.00186155	0.0366686	CIT	11113
515.682	-1.22894	0.206505	1.17275e-10	2.51026e-08	DUSP4	1846
1650.13	-1.23948	0.178215	1.08498e-13	4.80496e-11	GADD45A	1647
428.382	-1.24578	0.233072	3.05196e-09	4.55772e-07	CCR7	1236
518.302	-1.25526	0.254648	2.12947e-08	2.6297e-06	PADI2	11240
152.592	-1.30228	0.300185	5.71525e-07	4.68937e-05	PCNX2	80003
90.6943	-1.35293	0.415992	3.79507e-05	0.00157735	LHFPL6	10186
965.862	-1.39838	0.14653	5.79204e-23	1.85968e-19	SLC25A1	6576
238.47	-1.44058	0.399416	7.40233e-06	0.000406274	RGPD6	729540
97.2526	-1.46845	0.406036	1.00543e-05	0.000524906	EDA2R	60401
153.629	-1.48577	0.391247	3.59942e-06	0.000215011	FAM47E-STBD1	100631383
108.801	-1.50897	0.434621	1.35314e-05	0.00069056	SPATA18	132671
117.207	-1.58632	0.404741	2.81037e-06	0.000177801	CHDH	55349
124.626	-1.61755	0.405868	1.87351e-06	0.00012731	CD70	970
115.349	-1.62337	0.721401	0.00014311	0.00471271	PKD1L1	168507
258.148	-1.6438	0.311097	3.52808e-09	5.09113e-07	C1QTNF1	114897
65.9579	-2.1255	0.522544	1.43759e-06	0.000100342	CXCR2	3579

## Sheet: LPS_SBNO2_KD
baseMean	log2FoldChange	lfcSE	pvalue	padj	symbol	entrez
28.7586	3.07466	1.30535	7.19519e-05	0.00551992	LBP	3929
202.978	2.13263	0.272859	2.3896e-16	3.52386e-13	EBF4	57593
62.6798	2.01402	0.568591	1.67388e-05	0.00168301	SYDE1	85360
66.3605	1.88432	1.10198	0.000170034	0.0106952	ZBTB20	26137
59.7341	1.78339	0.491321	9.19411e-06	0.000992067	SAA1	6288
5224.7	1.72564	0.120414	8.76191e-48	1.16288e-43	CA12	771
46.5692	1.68913	0.635825	0.000183846	0.0114554	SAA2	6289
84.1419	1.63792	0.40961	2.31794e-06	0.000338063	MCTP2	55784
160.715	1.60172	0.413053	1.84848e-06	0.000278785	UBD	10537
206.309	1.46759	0.264997	1.33478e-09	5.0615e-07	TMEM119	338773
118.944	1.46752	0.39352	6.43387e-06	0.000750896	NNMT	4837
579.329	1.45376	0.196383	5.65508e-15	6.82311e-12	MUC1	4582
70.7182	1.41757	0.65203	0.000382349	0.0196687	RYR1	6261
1341.3	1.39932	0.165464	1.11257e-18	1.84576e-15	BATF	10538
304.101	1.37783	0.277848	2.22705e-08	5.57687e-06	TNFRSF6B	8771
5058.62	1.27367	0.174817	8.48404e-15	9.38335e-12	VNN2	8875
1731.29	1.25239	0.134107	4.49313e-22	1.49082e-18	KREMEN1	83999
363.014	1.16881	0.262253	2.94229e-07	5.57857e-05	LOC154761	154761
187.416	1.01785	0.297287	2.13723e-05	0.00205545	LRP5	4041
86.3723	1.00637	0.45233	0.000737386	0.0310685	CLEC10A	10462
503.535	0.992575	0.18933	7.0071e-09	2.10224e-06	CAMK1D	57118
875.823	0.972732	0.245654	2.05235e-06	0.000306054	AIM2	9447
1436.25	0.968286	0.143457	7.17581e-13	5.29097e-10	CR1	1378
141.611	0.965538	0.354767	0.000218507	0.0132421	PKIB	5570
868.216	0.950558	0.152462	2.09999e-11	1.03226e-08	MAP3K7CL	56911
99.7352	0.948926	0.397534	0.000515119	0.0241578	ANO9	338440
464.878	0.943593	0.198286	8.19839e-08	1.84422e-05	TRIM16L	147166
323.607	0.895574	0.315188	0.000150707	0.00975698	NRCAM	4897
467.832	0.885077	0.188622	1.22997e-07	2.55065e-05	ANKRD22	118932
436.649	0.881959	0.201584	5.23271e-07	9.38493e-05	FAM102A	399665
654.181	0.876121	0.173391	1.93066e-08	5.10229e-06	HIVEP3	59269
169.419	0.874296	0.365167	0.00043446	0.0215961	TDRKH	11022
472.028	0.87186	0.203967	8.3837e-07	0.000142652	TCAF2	285966
215.928	0.820451	0.308019	0.000269587	0.0152207	PLOD2	5352
361.205	0.819072	0.35468	0.000497849	0.0237678	NT5DC2	64943
3805.66	0.812194	0.128385	1.20481e-11	6.39611e-09	MUCL1	118430
550.799	0.810777	0.24196	2.75691e-05	0.00249704	VNN3	55350
12750.6	0.803636	0.151821	4.62581e-09	1.46176e-06	ENPP2	5168
2644.84	0.80327	0.146322	1.76513e-09	6.16496e-07	ETV5	2119
1739.87	0.792169	0.210988	5.50817e-06	0.000658598	PANK3	79646
171.856	0.788322	0.423303	0.0012902	0.0478313	SLC12A8	84561
38636.7	0.788022	0.114105	2.30144e-13	1.90905e-10	CSF1R	1436
325.527	0.770393	0.224685	2.41921e-05	0.00230484	SLC45A4	57210
1256.02	0.765295	0.172585	4.19633e-07	7.62928e-05	CP	1356
683.04	0.762474	0.270602	0.00015912	0.0101045	CXCL9	4283
1428.54	0.749379	0.213316	1.45541e-05	0.00149808	FCGR1A	2209
1972.17	0.741967	0.155749	8.78882e-08	1.94409e-05	CXCL13	10563
857.198	0.741523	0.269871	0.000163696	0.0103456	CCL1	6346
5928.09	0.741499	0.116001	7.97262e-12	4.60055e-09	UCP2	7351
3268.51	0.739476	0.154602	7.24186e-08	1.65714e-05	C1S	716
137.053	0.728391	0.362994	0.00124777	0.0467808	TMOD1	7111
214.269	0.711517	0.322398	0.000796165	0.0324443	PCDHGC3	5098
226.909	0.709048	0.276075	0.000371741	0.0192725	MYEOV	26579
214.84	0.703803	0.341563	0.00116688	0.044375	HAMP	57817
2023.94	0.700934	0.130769	4.09981e-09	1.32714e-06	ITGB7	3695
3477.13	0.699919	0.133167	7.55923e-09	2.181e-06	TUBA1A	7846
7099.54	0.691845	0.117007	1.93024e-10	8.2639e-08	MARCHF1	55016
1636.42	0.689454	0.162545	9.77587e-07	0.000158226	C1R	715
4414.24	0.687695	0.120756	6.10313e-10	2.45457e-07	FYB1	2533
315.083	0.684326	0.2262	9.84784e-05	0.00695215	BATF3	55509
6747.27	0.679253	0.124874	2.54091e-09	8.64691e-07	CCL15	6359
537.263	0.664265	0.292863	0.000665759	0.0286882	MMP12	4321
8250.84	0.651123	0.145275	3.19845e-07	5.97886e-05	PIM1	5292
315.455	0.649361	0.276741	0.00061308	0.0269615	HILPDA	29923
18471.9	0.643837	0.119796	3.91828e-09	1.30009e-06	LIMK2	3985
251.369	0.628228	0.271131	0.000705182	0.0299974	PSAT1	29968
2274.32	0.62474	0.150387	1.38152e-06	0.00021828	POU2F2	5452
20572.6	0.613293	0.110661	1.63066e-09	5.84921e-07	STAB1	23166
534.211	0.607442	0.189275	5.5782e-05	0.00456999	FAM157A	728262
3337.05	0.606513	0.199119	8.27794e-05	0.00613302	CALHM6	441168
849.874	0.605315	0.260676	0.000569178	0.0259592	ODF2L	57489
3243.63	0.600453	0.205551	0.000109716	0.00754479	MNDA	4332
56637	0.595404	0.137078	6.42803e-07	0.000112254	SPP1	6696
12646.1	0.594836	0.154342	4.87189e-06	0.000604297	TNIP3	79931
1751.32	0.57398	0.137472	1.51927e-06	0.00023722	SORT1	6272
482.099	0.567611	0.201356	0.000195209	0.0119392	KMT5A	387893
849.572	0.564712	0.164093	2.65401e-05	0.00246322	SDC3	9672
880.071	0.562691	0.184449	9.38711e-05	0.00669816	NF2	4771
490.608	0.555073	0.237491	0.000678899	0.0290931	VNN1	8876
339.562	0.546825	0.246012	0.000927422	0.0366332	TNFSF8	944
1183.06	0.546644	0.159216	2.69925e-05	0.00247065	TRIM16	10626
6771.55	0.545432	0.116333	1.45251e-07	2.92087e-05	CYP27B1	1594
1996.52	0.544466	0.210575	0.000327696	0.0173967	HEG1	57493
1540.39	0.542372	0.136951	3.73719e-06	0.000491088	TBC1D13	54662
2796.32	0.530913	0.180368	0.000147674	0.00960749	KIAA0040	9674
74330	0.529369	0.128008	1.74217e-06	0.000268862	CFB	629
9997.94	0.528069	0.130954	2.70696e-06	0.000382199	C2	717
5150.36	0.527544	0.110478	9.11402e-08	1.98297e-05	TLR1	7096
548.037	0.526125	0.214879	0.000546485	0.0252716	UACA	55075
917.143	0.509277	0.163763	8.60435e-05	0.00624027	PIGV	55650
17701.2	0.507445	0.104408	6.81753e-08	1.61327e-05	AHR	196
1271.66	0.497389	0.155991	6.66392e-05	0.00517214	PDE7A	5150
7219.97	0.493908	0.129531	7.0126e-06	0.000795481	FAM20A	54757
1441.57	0.491137	0.197015	0.000467411	0.0228069	PDCD1LG2	80380
8234.69	0.484035	0.110688	9.12142e-07	0.00015324	CPD	1362
388.631	0.483332	0.227119	0.00120861	0.04557	DHX57	90957
55074.4	0.48104	0.111945	7.96943e-07	0.000137364	ICAM1	3383
717.57	0.478067	0.181475	0.000377222	0.0194805	PARP11	57097
10179.2	0.472062	0.121085	5.46174e-06	0.000658598	LDHA	3939
590.936	0.471785	0.193362	0.000642781	0.0279704	RPS6KA2	6196
13047.3	0.470418	0.11322	1.7713e-06	0.000270215	ADGRE2	30817
1031.33	0.47022	0.147802	7.46303e-05	0.00564725	PTPRO	5800
524.802	0.464029	0.209341	0.00101356	0.0392185	CASZ1	54897
1557.45	0.458076	0.135403	3.77573e-05	0.00321227	MFSD2A	84879
2512.9	0.453186	0.130772	2.78389e-05	0.00249704	CALU	813
7608.63	0.453177	0.152758	0.000139075	0.00918309	WSB1	26118
1414.5	0.453093	0.142206	8.33961e-05	0.00613302	PTGR1	22949
3677.46	0.45298	0.114738	4.62073e-06	0.00058406	ELOA	6924
11391	0.449151	0.180512	0.000500449	0.0238063	TNFSF10	8743
3495.3	0.447698	0.124374	1.91702e-05	0.00187592	FCHO2	115548
4107.67	0.44351	0.143918	9.70324e-05	0.00688671	FILIP1L	11259
6363.95	0.442065	0.118896	1.12112e-05	0.00119036	NLRC5	84166
3982.08	0.441068	0.196606	0.000945531	0.037018	SLAMF1	6504
7155.03	0.440297	0.111098	4.246e-06	0.000541855	PELI1	57162
21916.6	0.438371	0.16083	0.000262978	0.0150442	GBP5	115362
4095.05	0.433463	0.112571	7.07679e-06	0.000795959	PTPN2	5771
1258.34	0.432513	0.141235	0.000115384	0.00785322	ESYT2	57488
3813.05	0.431581	0.116434	1.20815e-05	0.00127259	FZD1	8321
4571.01	0.425914	0.129385	5.25134e-05	0.00432893	ITGAM	3684
2938.59	0.4259	0.127856	4.62514e-05	0.00386068	DPYSL2	1808
874.234	0.425005	0.166321	0.00049317	0.0236294	HIC1	3090
11284	0.424262	0.106032	5.12314e-06	0.000629577	RASSF4	83937
1479.2	0.423205	0.180131	0.000784539	0.0323549	EHMT1	79813
5252.23	0.42145	0.119908	2.67421e-05	0.00246473	FAM49B	51571
29212.7	0.420855	0.16829	0.000523557	0.0243812	GBP4	115361
1749.38	0.416042	0.129917	8.58661e-05	0.00624027	TRIM36	55521
181811	0.404214	0.134516	0.000137872	0.00914917	SLAMF7	57823
3804.48	0.403042	0.15129	0.000369477	0.0192302	JAK2	3717
93881	0.402863	0.116779	2.43126e-05	0.00230484	ACSL1	2180
185679	0.399657	0.109596	1.59303e-05	0.00162636	ACTB	60
6535.87	0.39886	0.146073	0.000322934	0.0172128	DUSP6	1848
1359.97	0.396906	0.141327	0.000265116	0.0150728	PYGL	5836
14780.9	0.395948	0.109438	1.94e-05	0.00187939	TNS3	64759
10676.7	0.395468	0.109477	1.82942e-05	0.00181194	BACH1	571
1610.84	0.394622	0.150876	0.00044127	0.0217361	SUSD1	64420
39967.4	0.38561	0.127466	0.000120832	0.00814054	S100A9	6280
5782.2	0.382412	0.13853	0.00032231	0.0172128	MTHFD2	10797
27813.1	0.377817	0.157645	0.000799374	0.0324443	GBP2	2634
2972.41	0.377078	0.133519	0.000259202	0.0150253	KANK1	23189
2556.65	0.377012	0.141594	0.000410486	0.0207147	SPTLC2	9517
3855.33	0.370602	0.146481	0.000574173	0.0260803	FGL2	10875
15327.2	0.368973	0.149322	0.00067954	0.0290931	CD274	29126
1627.45	0.367261	0.157036	0.000949362	0.0370586	CLMN	79789
6168.23	0.366155	0.165	0.00118774	0.0449107	UGCG	7357
4902.28	0.365175	0.115709	0.000141921	0.00932466	SLC41A2	84102
2265.36	0.363593	0.141418	0.000568963	0.0259592	SMURF2	64750
3577.17	0.359715	0.133264	0.000357031	0.0186556	RASGEF1B	153020
2960.98	0.357609	0.135255	0.000459726	0.0225147	NRAS	4893
2764.19	0.356152	0.159111	0.00117738	0.0446463	BNIP3	664
2447.55	0.351287	0.125645	0.000316473	0.0170741	LTBP2	4053
6607.21	0.350993	0.153105	0.00107608	0.0411579	GBP3	2635
5746.24	0.349665	0.11559	0.000154002	0.00987396	SLC2A3	6515
34824.5	0.346937	0.141776	0.000797324	0.0324443	APOL3	80833
6238.8	0.34642	0.122875	0.000276985	0.0154539	SERPING1	710
148223	0.344434	0.120375	0.000256409	0.0150253	TNFAIP2	7127
2396.4	0.341735	0.128566	0.000472462	0.0228851	C1RL	51279
3168.26	0.339926	0.135862	0.000723134	0.0306627	AKT3	10000
7529.77	0.336477	0.145864	0.00122452	0.0460391	ARRDC3	57561
1788.49	0.336454	0.137003	0.000838918	0.0339455	GCLC	2729
2662.32	0.335019	0.131905	0.000650907	0.0282147	PTEN	5728
57690.1	0.329756	0.127335	0.000539518	0.0250367	CCL2	6347
3053.66	0.326838	0.126827	0.000577727	0.0260803	GSR	2936
153315	0.323733	0.130236	0.000766524	0.0319915	VIM	7431
5750.56	0.323296	0.112394	0.000285063	0.01583	GPR84	53831
27773.6	0.322732	0.115457	0.000338514	0.0178284	TXNIP	10628
2757.96	0.322622	0.124891	0.000608487	0.0269194	SMCO4	56935
16904.6	0.320895	0.144064	0.00135063	0.0497934	ACOD1	730249
5814.78	0.317831	0.121982	0.000596772	0.0265616	CD47	961
6109.01	0.31664	0.120692	0.000553299	0.0254978	TLR4	7099
5408.01	0.314524	0.110801	0.000292277	0.0160959	VMP1	81671
3507.44	0.314466	0.128329	0.000886056	0.0352088	IMPDH1	3614
7461.48	0.31225	0.10765	0.000296143	0.0162414	CRYBG1	202
7811.67	0.307361	0.128539	0.000789858	0.0323549	NQO1	1728
6218.62	0.300103	0.114945	0.000597628	0.0265616	ABTB2	25841
13455.7	0.290786	0.108624	0.000514907	0.0241578	WDR1	9948
27963.9	0.290405	0.124327	0.00125281	0.0468373	LILRB1	10859
43963.6	0.289676	0.116648	0.00088392	0.0352088	CSF2RB	1439
4576.2	0.285456	0.119051	0.00109404	0.0417245	MYO1E	4643
8148.62	0.277664	0.111447	0.000891253	0.0353096	TUBA1B	10376
30401.5	0.27503	0.108506	0.000756576	0.0316759	PTPRC	5788
15306.9	0.272699	0.111775	0.00127723	0.047483	PGK1	5230
10017.5	-0.281609	0.112625	0.000992938	0.038533	LAIR1	3903
31060	-0.29862	0.112371	0.000523307	0.0243812	CXCL16	58191
6842.47	-0.298968	0.109118	0.000439578	0.0217361	TGM2	7052
12298.1	-0.309493	0.108724	0.000341673	0.0179237	ACSL4	2182
4139.67	-0.309862	0.118172	0.000575936	0.0260803	FLOT1	10211
39638	-0.322682	0.112106	0.000262655	0.0150442	GM2A	2760
3121.45	-0.331842	0.128639	0.000598397	0.0265616	BAX	581
1539.19	-0.332427	0.140736	0.00102119	0.0393988	NFIL3	4783
10157.6	-0.336032	0.106044	0.00010784	0.00745441	SBNO2	22904
1878.24	-0.347998	0.14158	0.00075459	0.0316759	HCAR3	8843
1769.31	-0.358822	0.152084	0.000873046	0.0349008	C9orf72	203228
2102.89	-0.363329	0.136758	0.000429371	0.0214233	DUSP2	1844
3464.2	-0.364636	0.128268	0.000253313	0.0149847	RRM2B	50484
3192.11	-0.368257	0.128073	0.000225154	0.0135829	RAB20	55647
2168.78	-0.373337	0.129829	0.0002276	0.0136683	MRC1	4360
2587.25	-0.375945	0.124131	0.000144274	0.00943254	SESN2	83667
1653.36	-0.379437	0.151873	0.000620165	0.0271645	HCAR2	338442
651.16	-0.392629	0.179026	0.00126379	0.0471152	DENND11	57189
4745.93	-0.393863	0.159273	0.0006135	0.0269615	CES1	1066
1775.37	-0.394015	0.140107	0.000261467	0.0150442	SGK1	6446
2193.88	-0.395117	0.165923	0.000778908	0.0323549	ITGB3	3690
897.297	-0.400643	0.164194	0.000691984	0.0295306	CUL9	23113
3069.15	-0.40072	0.14256	0.000258979	0.0150253	ENTPD1	953
4692.36	-0.405189	0.133248	0.000110295	0.00754552	EMC10	284361
5664.2	-0.408338	0.128281	8.08687e-05	0.00602972	CCL23	6368
3863.53	-0.416935	0.144417	0.000156736	0.010001	SCARF1	8578
7429.99	-0.41874	0.129904	5.97627e-05	0.00483641	PPIF	10105
968.573	-0.425996	0.158177	0.000336734	0.0178053	IL1R1	3554
1711.85	-0.429832	0.134596	7.41301e-05	0.00564725	IRS2	8660
942.905	-0.436628	0.190482	0.000933932	0.0367808	MT1A	4489
5852.9	-0.445144	0.110168	3.21934e-06	0.000440486	MAP4K4	9448
2055.48	-0.446838	0.181886	0.000558458	0.0256466	ITPR1	3708
893.777	-0.448701	0.161902	0.000259251	0.0150253	PCNA	5111
1728.34	-0.449747	0.132837	3.69496e-05	0.0032052	XPC	7508
690.948	-0.449835	0.177126	0.00047177	0.0228851	TMEM251	26175
3284.72	-0.454003	0.117992	6.66888e-06	0.000769647	ID2	3398
887.312	-0.455683	0.163345	0.000243604	0.0144983	CLCF1	23529
1758.94	-0.460276	0.16799	0.00026575	0.0150728	TNFSF9	8744
4959.64	-0.462716	0.203831	0.000782779	0.0323549	OLR1	4973
1682.73	-0.463408	0.162834	0.000194137	0.0119287	CXCR5	643
2569	-0.468681	0.155519	0.000122493	0.00821077	RHBDD2	57414
2322.81	-0.470972	0.207489	0.00078882	0.0323549	IL3RA	3563
2213.69	-0.471489	0.12403	7.93539e-06	0.000877654	LPCAT1	79888
7637.75	-0.475346	0.110767	9.40786e-07	0.000154388	SEMA6B	10501
1012.19	-0.476718	0.159195	0.000151963	0.00979056	TOB1	10140
2641.64	-0.478553	0.141066	3.37738e-05	0.00296851	VMO1	284013
672.85	-0.481792	0.179217	0.000303144	0.0165569	IFNLR1	163702
876.87	-0.495341	0.184477	0.000289184	0.0159919	HTRA1	5654
2783.94	-0.495605	0.12787	6.44983e-06	0.000750896	PHLDA1	22822
2343.06	-0.497031	0.15211	4.88851e-05	0.00405502	BHLHE40	8553
1083.3	-0.516154	0.221132	0.000652645	0.0282147	BBC3	27113
21268.9	-0.519522	0.184605	0.00018101	0.0113319	CDKN1A	1026
2411.57	-0.528658	0.166955	6.39885e-05	0.00502518	SLC16A10	117247
1175.79	-0.529134	0.243235	0.000942568	0.0370111	MMP1	4312
3843.86	-0.529557	0.195328	0.000270651	0.0152207	CXCL6	6372
12140.6	-0.530596	0.101057	8.17895e-09	2.3096e-06	ITGB8	3696
5421.5	-0.53208	0.153979	2.59323e-05	0.00243025	CSF3	1440
2853.25	-0.534913	0.158551	2.78452e-05	0.00249704	SLC1A2	6506
424.311	-0.535824	0.25172	0.00107293	0.041156	H2BC4	8347
1643.67	-0.53996	0.217544	0.000424936	0.0213627	GPR157	80045
2351.32	-0.540427	0.137822	4.04689e-06	0.000521459	LPL	4023
701.292	-0.540763	0.183458	0.00013369	0.00891623	MAMLD1	10046
640.315	-0.547316	0.174196	7.48882e-05	0.00564725	PDE4D	5144
764.416	-0.552546	0.17205	6.37611e-05	0.00502518	H2BC5	3017
408.155	-0.554621	0.216397	0.00039776	0.0202307	TNFRSF18	8784
592.112	-0.562009	0.264938	0.000969332	0.0377272	PNPLA1	285848
959.313	-0.567461	0.191067	0.000116979	0.00792115	ANGEL1	23357
1275.95	-0.579994	0.145054	2.95099e-06	0.000412269	ECE1	1889
2023.82	-0.582112	0.144057	2.50748e-06	0.000361731	CHST7	56548
413.941	-0.588567	0.222934	0.000306033	0.0166462	SLAMF9	89886
3214.5	-0.598676	0.133939	3.31132e-07	6.10386e-05	SLC5A3	6526
2648.03	-0.603276	0.180816	3.19096e-05	0.00284231	SLC16A6	9120
3786.3	-0.605101	0.15437	3.70396e-06	0.000491088	C1QTNF1	114897
1067.71	-0.605946	0.141792	9.4224e-07	0.000154388	TTYH2	94015
332.822	-0.617369	0.235541	0.000319454	0.0171652	TCHP	84260
421.34	-0.61767	0.201379	8.78688e-05	0.00633802	NAV2	89797
220.984	-0.62529	0.27295	0.000733853	0.0310181	MOB3B	79817
371.686	-0.629928	0.291049	0.000847148	0.0341486	AATK	9625
269.215	-0.633404	0.252983	0.00044219	0.0217361	ABHD17C	58489
1631.85	-0.636209	0.160657	3.4012e-06	0.000460592	GADD45A	1647
424.954	-0.642331	0.280467	0.000625099	0.0272905	PLXNA2	5362
345.074	-0.649429	0.215109	0.000101327	0.00707798	TRAF3IP3	80342
2560.11	-0.651507	0.176532	8.7135e-06	0.000947915	LOC440896	440896
514.532	-0.655569	0.186472	1.92228e-05	0.00187592	RGS2	5997
428.699	-0.657586	0.266488	0.000427832	0.0214233	TARP	445347
3775.24	-0.665886	0.166889	2.67024e-06	0.00038107	PMP22	5376
485.778	-0.673394	0.201965	3.41759e-05	0.00298409	ACAT2	39
882.383	-0.675508	0.191677	1.66134e-05	0.00168301	AEN	64782
1360.5	-0.686903	0.139258	3.97587e-08	9.7718e-06	DCUN1D3	123879
3460.48	-0.687899	0.136189	1.99909e-08	5.10229e-06	FN1	2335
251.962	-0.688381	0.274547	0.000398723	0.0202307	NR4A1	3164
2373.79	-0.694363	0.173575	2.21697e-06	0.000326929	VDR	7421
1201.13	-0.711084	0.140479	1.97925e-08	5.10229e-06	ARL4C	10123
236.589	-0.72113	0.300032	0.000491934	0.0236294	SNAI1	6615
1234.59	-0.729078	0.236454	6.07965e-05	0.00486079	ID3	3399
11048.5	-0.733163	0.104492	1.16002e-13	1.02639e-10	EREG	2069
200.843	-0.733333	0.302666	0.000486863	0.0234969	FRY	10129
8620.12	-0.74142	0.116279	1.00214e-11	5.54183e-09	ETS2	2114
1430.69	-0.745259	0.134219	1.37914e-09	5.08444e-07	PHLDA3	23612
1471.37	-0.753715	0.193412	3.4357e-06	0.000460592	MAP3K4	4216
266.173	-0.772915	0.246067	6.3701e-05	0.00502518	RORA	6095
901.855	-0.788806	0.149619	6.40184e-09	1.97593e-06	NR4A2	4929
249.001	-0.797445	0.255709	6.63927e-05	0.00517214	TFAP2C	7022
301.027	-0.798681	0.29167	0.00018925	0.0116824	PADI2	11240
245.594	-0.800012	0.258251	6.98682e-05	0.00539123	CYGB	114757
3854.77	-0.800195	0.118857	8.43947e-13	5.8952e-10	SDS	10993
309.002	-0.806766	0.242096	3.31914e-05	0.00293677	PLK2	10769
2622.56	-0.809526	0.181364	2.826e-07	5.43574e-05	SMOX	54498
497.216	-0.8109	0.205083	3.06259e-06	0.000423403	AVPI1	60370
12750.3	-0.811614	0.11361	3.57388e-14	3.38803e-11	PTGS2	5743
368.308	-0.81167	0.228178	1.45609e-05	0.00149808	NECTIN4	81607
407.298	-0.81959	0.249739	3.72276e-05	0.00320834	ST6GALNAC2	10610
574.459	-0.831518	0.217674	4.84159e-06	0.000604297	RRAD	6236
3280.29	-0.832648	0.133999	2.22168e-11	1.05308e-08	OSM	5008
240.196	-0.868586	0.254881	2.60018e-05	0.00243025	IGFN1	91156
101.056	-0.872474	0.458519	0.00132338	0.0489245	LINC02154	109729169
154.611	-0.885394	0.378777	0.000513348	0.0241578	RHCG	51458
238.478	-0.889642	0.296331	8.36405e-05	0.00613302	SIK1B	102724428
1056.2	-0.903505	0.175589	1.08472e-08	2.97266e-06	CA2	760
1037.46	-0.909039	0.15202	9.72435e-11	4.30205e-08	GPX3	2878
7716.16	-0.909374	0.106127	7.95161e-19	1.50762e-15	IL1A	3552
102.026	-0.913083	0.458306	0.00105536	0.0405991	ST18	9705
234.27	-0.919339	0.296384	6.02823e-05	0.00484889	RBP1	5947
206.646	-0.920511	0.308201	8.98063e-05	0.00644275	C11orf96	387763
421.358	-0.929605	0.249493	6.74167e-06	0.00077134	RGPD5	84220
4100.28	-0.93458	0.120494	4.98235e-16	6.61258e-13	INHBA	3624
3474.12	-0.981354	0.15753	1.68152e-11	8.5835e-09	CCL22	6367
476.738	-0.98355	0.212472	1.36277e-07	2.78256e-05	FAM124A	220108
400.003	-0.998041	0.271921	7.651e-06	0.000853312	GRASP	160622
819.192	-1.0003	0.162968	3.64575e-11	1.6685e-08	CD70	970
398.822	-1.00281	0.275773	8.11373e-06	0.000889962	LHFPL6	10186
2842.01	-1.02311	0.119512	5.13313e-19	1.13545e-15	CXCR4	7852
193.633	-1.04685	0.274973	5.3641e-06	0.00065314	H2BC20P	337873
1508.31	-1.08547	0.158211	2.80471e-13	2.18965e-10	HEY1	23462
523.391	-1.08795	0.190868	4.96207e-10	2.05802e-07	SERINC2	347735
79.0964	-1.11545	0.45485	0.00039937	0.0202307	APOBEC3H	164668
1823.41	-1.14027	0.454642	0.000277127	0.0154539	HBEGF	1839
896.076	-1.14949	0.156951	1.04069e-14	1.06247e-11	PLAU	5328
103.165	-1.18866	0.456125	0.000232231	0.0138836	CCL17	6361
10898.6	-1.21761	0.552318	0.000514934	0.0241578	THBS1	7057
309.234	-1.21956	0.23762	1.0975e-08	2.97266e-06	TGFA	7039
234.114	-1.23355	0.252623	4.35376e-08	1.0506e-05	FDXR	2232
638.868	-1.24943	0.227337	1.1227e-09	4.38248e-07	GDF15	9518
168.829	-1.25468	0.29113	6.3038e-07	0.000111552	RASL11A	387496
718.482	-1.29107	0.194186	9.81888e-13	6.51581e-10	SLC25A1	6576
73.6192	-1.33741	0.456192	0.000102495	0.00712204	CTDSPL	10217
96.7119	-1.35722	0.454665	7.65282e-05	0.00573832	LOC101928343	101928343
110.53	-1.35764	0.384272	1.2761e-05	0.00133358	CCL24	6369
129.606	-1.36531	0.460034	5.75274e-05	0.00468407	PPP1R17	10842
174.038	-1.36626	0.292525	1.1985e-07	2.55065e-05	PTPRF	5792
630.421	-1.43002	0.217849	1.46171e-12	9.23801e-10	MET	4233
120.545	-1.52451	0.373186	1.3306e-06	0.000212768	IL19	29949
904.59	-1.59618	0.167167	4.31357e-23	1.90832e-19	DUSP4	1846
121.249	-1.63773	0.34487	6.92861e-08	1.61327e-05	GOLGA8N	643699
218.81	-1.68892	0.328975	7.12785e-09	2.10224e-06	IL24	11009
4239.86	-1.73112	0.174704	5.48553e-25	3.6402e-21	IL23A	51561
56.0218	-1.8098	0.585207	3.90515e-05	0.00328033	STOX2	56977
557.494	-1.84605	0.205539	7.27824e-21	1.93193e-17	CISH	1154
157.596	-1.92661	0.294554	2.48971e-12	1.50197e-09	CSF2	1437
83.9014	-2.13612	0.457808	1.22313e-07	2.55065e-05	ACKR3	57007
49.6824	-2.19755	0.570709	3.98531e-06	0.000518559	IL20	50604
55.3889	-2.27234	0.497663	2.02073e-07	4.00286e-05	SPATA18	132671
35.8929	-2.35922	0.697017	1.74666e-05	0.00174299	LRRC8E	80131
25.7467	-2.46875	0.751785	3.84029e-05	0.00324639	SOD2-OT1	100129518
30.4774	-2.51216	0.828336	3.75568e-05	0.00321227	SOD2	6648

## Sheet: LPS+aIL10R_SBNO2_KD
baseMean	log2FoldChange	lfcSE	pvalue	padj	symbol	entrez
22.5542	2.33717	1.0722	0.000936817	0.0451454	LBP	3929
31.882	2.32952	0.891431	0.000100586	0.00874804	SLC26A1	10861
3792.73	1.61133	0.174108	6.07715e-22	2.9774e-18	VNN2	8875
106.818	1.60048	0.476974	3.11842e-05	0.00373596	ADIRF	10974
48.5292	1.46602	0.57651	0.000309086	0.02113	METTL7B	196410
48.1973	1.3965	0.619379	0.000562479	0.0307724	C4B	721
79.2742	1.32927	0.445228	9.82751e-05	0.00867939	CLEC10A	10462
16363.7	1.32134	0.560369	0.000365836	0.0230775	ADGRE1	2015
68.9373	1.18256	0.540912	0.000696953	0.0358175	CD101	9398
87.2508	1.09602	0.466708	0.00055007	0.0305092	PIGR	5284
327.276	1.03478	0.298246	1.54835e-05	0.00220948	MUC1	4582
982.367	0.962388	0.205744	1.15602e-07	3.61513e-05	CXCL9	4283
107.945	0.935707	0.399975	0.00057141	0.0309911	PLOD2	5352
351.371	0.919718	0.3412	0.000165194	0.0127472	MDGA1	266727
242.581	0.910806	0.273083	3.27894e-05	0.00373596	TMEM119	338773
145.627	0.879437	0.347125	0.000358924	0.022739	LOC154761	154761
397.758	0.875202	0.279888	5.81932e-05	0.00565254	BATF	10538
500.666	0.873268	0.199622	5.14123e-07	0.000119946	CAMK1D	57118
1102.93	0.865325	0.264992	2.85839e-05	0.00350106	CCL1	6346
4170.57	0.857902	0.17059	1.90715e-08	7.37664e-06	CA12	771
1014.73	0.853209	0.205851	1.19874e-06	0.000241357	KREMEN1	83999
6580.29	0.85136	0.119959	6.79982e-14	9.08579e-11	ENPP2	5168
678.799	0.840875	0.247401	1.92558e-05	0.00256538	FCGR1A	2209
688.354	0.836971	0.181665	1.68317e-07	4.75754e-05	MAP3K7CL	56911
191.27	0.786807	0.327008	0.000471912	0.0276341	CHRFAM7A	89832
822.745	0.775757	0.223225	1.93738e-05	0.00256538	CR1	1378
588.178	0.773703	0.175005	4.45349e-07	0.000107307	TRIM16L	147166
20037.3	0.744996	0.116565	7.9833e-12	6.90227e-09	CSF1R	1436
6285.31	0.734763	0.106357	2.98369e-13	3.65452e-10	CCL15	6359
670.18	0.733388	0.164034	3.64754e-07	8.93526e-05	HIVEP3	59269
3377.88	0.732802	0.118343	2.88874e-11	2.02184e-08	MARCHF1	55016
2186.24	0.726809	0.173826	1.10778e-06	0.000229327	ITGB7	3695
262.92	0.721572	0.35203	0.00100913	0.0476918	ITGA4	3676
3314.46	0.700509	0.134116	8.14148e-09	3.41896e-06	C1S	716
1262.09	0.690167	0.165888	1.37651e-06	0.00026976	C1R	715
2833.62	0.686944	0.179198	4.74426e-06	0.00077479	SELENOP	6414
216.715	0.669134	0.291256	0.000677266	0.0349279	CLSTN3	9746
1388.01	0.665107	0.138495	7.76478e-08	2.58871e-05	TRIM16	10626
3950.2	0.664582	0.135493	4.10948e-08	1.43812e-05	FILIP1L	11259
361.732	0.650502	0.250232	0.000328302	0.0220337	ANKRD22	118932
1727.32	0.635296	0.15069	1.13229e-06	0.000231145	POU2F2	5452
16029.6	0.628018	0.15176	1.50259e-06	0.00028682	STAB1	23166
493.278	0.62538	0.235418	0.000271258	0.0189855	GIMAP7	168537
266.466	0.615138	0.25375	0.000539496	0.030036	DCLK3	85443
716.748	0.60716	0.17099	1.71787e-05	0.00235974	FZD7	8324
701.561	0.602641	0.175673	2.63617e-05	0.00331166	COL23A1	91522
522.418	0.595943	0.229987	0.000345966	0.0225884	CD163L1	283316
98308	0.592164	0.170805	1.62612e-05	0.00227039	GBP1	2633
6171.41	0.577872	0.112164	1.23254e-08	5.0322e-06	DUSP6	1848
676.303	0.551157	0.262175	0.001058	0.049679	NAAA	27163
85347.3	0.549707	0.10698	1.49131e-08	5.92411e-06	ACSL1	2180
965.403	0.54908	0.19942	0.000225263	0.0163099	CXCL13	10563
1759.83	0.54416	0.160746	3.20684e-05	0.00373596	ETV5	2119
1343.13	0.539616	0.184409	0.000143677	0.0116031	OLIG2	10215
1612.64	0.532818	0.141173	7.90134e-06	0.00124875	MFSD2A	84879
507.615	0.528315	0.196663	0.000288708	0.0200162	PIWIL4	143689
969.49	0.522659	0.154719	3.51365e-05	0.00388298	PTPMT1	114971
2267.13	0.52168	0.165444	6.882e-05	0.00636174	HEG1	57493
4940.35	0.520982	0.126595	1.93703e-06	0.000351487	UCP2	7351
840.353	0.518018	0.180494	0.000172071	0.0131724	PRKCB	5579
4672.57	0.515238	0.120961	1.07606e-06	0.000225942	FZD1	8321
8523.47	0.512607	0.13011	3.97937e-06	0.000672285	LDHA	3939
9354.64	0.507769	0.154119	4.31658e-05	0.00447166	C2	717
2362.64	0.504929	0.14236	1.86948e-05	0.00252089	FYB1	2533
568.426	0.49998	0.191207	0.000352275	0.0225884	OSBPL3	26031
983.343	0.492548	0.154738	6.86219e-05	0.00636174	HIC1	3090
1149.69	0.492522	0.147327	4.03485e-05	0.0043201	PTPRO	5800
3282.25	0.491408	0.13689	1.58646e-05	0.00224209	ACE	1636
709.168	0.488417	0.194957	0.000496601	0.0281816	DPYSL3	1809
11598.2	0.483977	0.115857	1.65552e-06	0.000311958	LIMK2	3985
545.364	0.48238	0.204722	0.000702481	0.0358839	UACA	55075
1362.77	0.479849	0.195431	0.000520525	0.0292011	CLMN	79789
1712.98	0.478143	0.167666	0.000184607	0.0139146	ARAP2	116984
17934.4	0.472623	0.103774	3.05208e-07	7.73439e-05	AHR	196
29421.9	0.456458	0.121302	8.86427e-06	0.00138603	S100A9	6280
10594.7	0.450543	0.13882	5.8456e-05	0.00565254	MPEG1	219972
6885.85	0.448593	0.118663	9.23334e-06	0.00139909	ITGB5	3693
4314.28	0.446465	0.131273	3.47194e-05	0.00386595	FAM20A	54757
19208.1	0.443902	0.201843	0.000958558	0.0460421	APOBEC3A	200315
59362.4	0.441558	0.122636	1.81382e-05	0.00246848	CFB	629
990.971	0.43537	0.155619	0.000246124	0.0175608	PIGV	55650
7741.05	0.431979	0.124483	3.14536e-05	0.00373596	NQO1	1728
43595.8	0.430624	0.153344	0.000225133	0.0163099	CCL2	6347
13106.9	0.42966	0.10601	2.96824e-06	0.000513261	S100A8	6279
4179.44	0.426441	0.119798	2.0475e-05	0.00263983	TLR1	7096
7934.32	0.42494	0.151823	0.000252257	0.0178254	IQGAP2	10788
2574.1	0.423246	0.12308	3.20775e-05	0.00373596	CALU	813
26507.6	0.422669	0.126348	4.32429e-05	0.00447166	TXNIP	10628
3494.84	0.41974	0.117789	1.98238e-05	0.00260152	FRMD4A	55691
2668.08	0.418656	0.122138	3.23968e-05	0.00373596	FCHO2	115548
38104.7	0.417806	0.157091	0.000395852	0.0242427	APOL3	80833
15316.8	0.407552	0.121766	3.74657e-05	0.00410948	LHFPL2	10184
1231.25	0.395189	0.165382	0.000759322	0.0383523	RIPOR2	9750
1481.7	0.392729	0.160676	0.000668802	0.0346129	KDM3A	55818
6479.75	0.391513	0.125635	9.16271e-05	0.0082118	SERPING1	710
2279.75	0.391354	0.137265	0.000224073	0.0163099	GBE1	2632
4212.51	0.389951	0.128871	0.000137078	0.0111313	RASGEF1B	153020
1481.65	0.389049	0.157259	0.000646625	0.0337078	PDE7A	5150
1197.56	0.387187	0.146953	0.000426186	0.0254637	DIAPH2	1730
32017.4	0.387066	0.114213	4.06643e-05	0.0043201	HCK	3055
3997.79	0.384412	0.143676	0.000346061	0.0225884	ADGRE2	30817
7007.15	0.383576	0.164107	0.000857712	0.0420222	WSB1	26118
1522.76	0.380357	0.137403	0.000382439	0.0240218	PSEN2	5664
169675	0.376355	0.130896	0.000215334	0.0159847	SLAMF7	57823
13165.8	0.370217	0.124409	0.000162333	0.0127472	WDR1	9948
2551.97	0.368328	0.130454	0.000349081	0.0225884	PTGER2	5732
8104.28	0.368	0.112375	6.30472e-05	0.00597851	HERC6	55008
52034.9	0.364994	0.114307	0.000102165	0.00883305	RNF213	57674
3487.41	0.36102	0.123304	0.000195576	0.0145918	DYSF	8291
2779.7	0.358781	0.13739	0.00049411	0.0281489	KANK1	23189
4063.57	0.353381	0.147437	0.000815414	0.0403534	JAK2	3717
5760.74	0.351534	0.147439	0.000907427	0.0443102	CD47	961
1612.56	0.351403	0.144793	0.000801249	0.0399685	SUSD1	64420
6779.53	0.351352	0.137388	0.000561708	0.0307724	TLR4	7099
19761.4	0.350985	0.12847	0.000351388	0.0225884	FCGR3A	2214
2669.09	0.350112	0.130444	0.00048002	0.0278867	PTPN2	5771
3483.05	0.348787	0.135759	0.00056827	0.0309349	RNASET2	8635
1944.94	0.344597	0.134406	0.000577654	0.0312146	TRIM36	55521
153250	0.344365	0.110237	0.000163955	0.0127472	TNFAIP2	7127
2995.03	0.343726	0.127038	0.000391841	0.0241986	ITPR2	3709
27288.2	0.34158	0.136262	0.000703127	0.0358839	GBP2	2634
350091	0.338458	0.128919	0.000489977	0.0280221	CTSB	1508
5572.63	0.337742	0.128425	0.000479118	0.0278867	VAV1	7409
104663	0.337291	0.103391	7.28548e-05	0.00669263	CD44	960
63302.9	0.334502	0.131171	0.000501053	0.0283249	TYMP	1890
27021.5	0.33328	0.127564	0.000439087	0.026023	PTPRC	5788
248846	0.329434	0.1394	0.000972644	0.0465665	LYZ	4069
135486	0.327173	0.1287	0.00063451	0.0333805	VIM	7431
3276.21	0.326499	0.121167	0.000441839	0.0260809	STEAP3	55240
2107.19	0.324895	0.137938	0.00102418	0.0482482	YPEL2	388403
6099.7	0.324136	0.139128	0.00106131	0.049679	TNIP3	79931
5421.67	0.316114	0.114188	0.000347897	0.0225884	P4HA1	5033
8585.63	0.314401	0.115246	0.000409827	0.024891	CCL18	6362
11512.3	0.310534	0.118439	0.000563191	0.0307724	TSPAN33	340348
19412.3	0.307893	0.115734	0.000486061	0.0280162	PTPRJ	5795
3379.9	0.305964	0.1237	0.000831357	0.0410043	SEMA3C	10512
10484.1	0.305932	0.114631	0.000489253	0.0280221	FCGR2A	2212
6155.4	0.301336	0.126608	0.00106486	0.0496868	CRYBG1	202
6069.49	0.298702	0.118208	0.000923146	0.0446329	AOAH	313
4077.57	0.294632	0.119966	0.000920482	0.0446329	ELOA	6924
9393.52	0.292105	0.111799	0.000618933	0.032867	ZFP36L1	677
10087.5	0.286227	0.112972	0.00079843	0.0399685	TKT	7086
7469.2	0.2835	0.116693	0.000849293	0.0417489	PELI1	57162
42230.5	-0.286011	0.10387	0.00038608	0.0241472	GM2A	2760
4632.25	-0.319172	0.1228	0.000646728	0.0337078	EMC10	284361
3443.04	-0.326739	0.119511	0.000416878	0.0251118	PHLDA1	22822
13634.3	-0.334663	0.124848	0.000403011	0.0245786	ITGB8	3696
4025.72	-0.35356	0.118126	0.000163274	0.0127472	CHMP1B	57132
1352.4	-0.356925	0.153045	0.000991083	0.0471422	MPC2	25874
3282.53	-0.360099	0.131603	0.00034812	0.0225884	BAX	581
1447.77	-0.36402	0.142634	0.000554432	0.0306355	NCS1	23413
2407.12	-0.371073	0.134398	0.000311969	0.0212283	LPCAT1	79888
1611.66	-0.371449	0.149924	0.000651731	0.0338486	NFIL3	4783
1863.11	-0.396126	0.149495	0.000390073	0.0241911	C9orf72	203228
2285.28	-0.406571	0.16536	0.000604401	0.0323036	EVI2A	2123
7051.93	-0.407498	0.124624	5.83992e-05	0.00565254	SBNO2	22904
4079.66	-0.415331	0.121466	3.43349e-05	0.00385233	ID2	3398
10661	-0.420954	0.124824	4.18875e-05	0.00439759	MDM2	4193
2164.08	-0.427739	0.128357	4.80705e-05	0.00487269	SLC16A10	117247
540.29	-0.438545	0.195583	0.000999975	0.0474117	CD300LF	146722
641.965	-0.442079	0.192786	0.000917832	0.0446329	CLEC4A	50856
3984.9	-0.442877	0.175086	0.000483674	0.0279883	HMG20B	10362
736.289	-0.446184	0.177848	0.000516238	0.0290715	PNPLA1	285848
1240.81	-0.459342	0.158394	0.000163539	0.0127472	DDB2	1643
627.793	-0.472993	0.18196	0.000395022	0.0242427	SERINC5	256987
2836.93	-0.496191	0.143669	2.70214e-05	0.00333748	RHBDD2	57414
887.447	-0.498139	0.170392	0.000146411	0.0117593	TNKS1BP1	85456
955.232	-0.504018	0.183953	0.000249403	0.0177089	MAMLD1	10046
3809.69	-0.514261	0.168399	9.33077e-05	0.00831174	SLC1A2	6506
4069.55	-0.517632	0.174085	0.000114139	0.00953192	FN1	2335
4036.76	-0.517671	0.145435	1.63737e-05	0.00227039	SDS	10993
913.57	-0.542733	0.180279	0.000100145	0.00874804	BMP6	654
459.06	-0.543424	0.203928	0.000305707	0.0210952	MIR34AHG	106614088
5729.39	-0.547387	0.178044	7.87701e-05	0.00714668	OSM	5008
512.853	-0.549928	0.20121	0.000245804	0.0175608	CCNG1	900
4154.44	-0.556737	0.218087	0.000331601	0.022154	LOC440896	440896
15041.5	-0.558581	0.121743	2.57153e-07	6.74936e-05	EREG	2069
1726.02	-0.562487	0.128701	6.70818e-07	0.000147159	MAP3K4	4216
1570.51	-0.579228	0.19796	0.000125843	0.0103332	RETSAT	54884
582.751	-0.580214	0.276821	0.000982341	0.0468781	WLS	79971
2521.22	-0.584608	0.195965	0.000105674	0.00903018	GPR157	80045
1718.17	-0.587991	0.186325	6.07335e-05	0.00583439	DCUN1D3	123879
470.942	-0.589793	0.224419	0.000308731	0.02113	ENOSF1	55556
4801.87	-0.595595	0.166436	1.39986e-05	0.00203714	SCARF1	8578
355.849	-0.596325	0.254328	0.000619416	0.032867	NUAK2	81788
4597.01	-0.602228	0.219958	0.000187355	0.0140497	PMP22	5376
2777.21	-0.605432	0.127975	1.10053e-07	3.51645e-05	VDR	7421
705.767	-0.60568	0.192105	6.39996e-05	0.00602991	PALLD	23022
4355.38	-0.60759	0.140321	6.70163e-07	0.000147159	SLC5A3	6526
1450.42	-0.610737	0.219909	0.000175288	0.0133491	ID3	3399
2468.95	-0.611639	0.163168	7.36281e-06	0.00117629	TNFSF9	8744
386.299	-0.611672	0.238368	0.000358297	0.022739	ZMAT3	64393
778.908	-0.612826	0.18959	5.13884e-05	0.00513815	APBA1	320
2700.81	-0.6206	0.126624	4.4925e-08	1.5356e-05	SESN2	83667
2627.52	-0.621099	0.135636	2.52514e-07	6.7481e-05	ITGB3	3690
2877.76	-0.626484	0.11874	6.49434e-09	2.89254e-06	BHLHE40	8553
1325.59	-0.634509	0.172011	9.18556e-06	0.00139909	BBC3	27113
735.612	-0.639957	0.25066	0.000321656	0.0217867	CLDN12	9069
864.54	-0.66893	0.170618	3.82893e-06	0.00065439	IFNLR1	163702
1139.08	-0.672133	0.184596	1.11563e-05	0.00167322	TOB1	10140
2232.55	-0.675501	0.126128	3.7495e-09	1.77774e-06	RPS27L	51065
11392.5	-0.679909	0.164073	1.28397e-06	0.000255024	ETS2	2114
596.341	-0.680456	0.203344	3.2028e-05	0.00373596	MET	4233
1921.49	-0.687187	0.129223	5.25871e-09	2.41539e-06	XPC	7508
468.962	-0.68741	0.262899	0.000277254	0.0193132	LHFPL6	10186
329.384	-0.688325	0.230341	0.000105588	0.00903018	TRIAP1	51499
472.009	-0.698188	0.19342	1.25526e-05	0.00186362	MARVELD1	83742
3551.53	-0.703695	0.112804	2.16734e-11	1.59278e-08	SMOX	54498
4533.28	-0.70702	0.215575	3.11183e-05	0.00373596	CLU	1191
3803.35	-0.707557	0.143435	3.4974e-08	1.25377e-05	RRM2B	50484
339.772	-0.708755	0.293337	0.000458088	0.0269319	CRLF2	64109
299.707	-0.710303	0.229993	7.81327e-05	0.00713289	RORA	6095
486.069	-0.710801	0.192107	9.07327e-06	0.00139909	FANCA	2175
7331.46	-0.722851	0.165549	4.91663e-07	0.000116556	SEMA6B	10501
433.51	-0.722954	0.327105	0.000625662	0.033079	COL9A2	1298
306.254	-0.729523	0.288824	0.000351312	0.0225884	LIF	3976
1650.02	-0.731687	0.161283	2.45009e-07	6.66877e-05	CXCR5	643
393.472	-0.737413	0.292291	0.000324462	0.0218759	ACTA2	59
876.042	-0.737434	0.220186	2.69089e-05	0.00333748	H2BC5	3017
302.409	-0.761077	0.257578	0.000108458	0.00910927	CREB5	9586
622.521	-0.763785	0.268128	0.000124028	0.0102413	SERPINE1	5054
286.792	-0.765784	0.237253	4.8053e-05	0.00487269	MOB3B	79817
545.873	-0.766155	0.222647	2.08468e-05	0.0026644	H2BC4	8347
1044.12	-0.766322	0.22373	2.03722e-05	0.00263983	GPX3	2878
311.877	-0.770694	0.234985	4.08555e-05	0.0043201	IGFN1	91156
343.578	-0.775649	0.249641	6.52175e-05	0.00610552	PPFIBP1	8496
1074.6	-0.775963	0.178609	5.54988e-07	0.000127456	PCNA	5111
564.42	-0.780549	0.174266	3.3917e-07	8.44937e-05	SNHG16	100507246
613.769	-0.784684	0.203934	4.59183e-06	0.000758323	FAM124A	220108
499.002	-0.792645	0.246905	4.35057e-05	0.00447166	NAV2	89797
171.809	-0.79542	0.312381	0.000353472	0.0225884	APOBEC3D	140564
16380.3	-0.80114	0.134957	1.26916e-10	7.77256e-08	PTGS2	5743
271.047	-0.80298	0.275204	0.000117636	0.00976842	VAMP1	6843
1214.92	-0.806167	0.189827	8.17968e-07	0.000174239	CA2	760
264.278	-0.814306	0.393526	0.000808037	0.0401234	GIMAP1-GIMAP5	100527949
458.801	-0.81552	0.313716	0.000230656	0.0166186	ABCA5	23461
1749.01	-0.830427	0.179621	1.32962e-07	4.07141e-05	PHLDA3	23612
210.25	-0.832564	0.386506	0.000711439	0.0361825	DENND5B	160518
591.069	-0.841451	0.218916	4.31621e-06	0.000720906	RRAD	6236
1963.41	-0.846176	0.17132	2.8816e-08	1.05885e-05	GADD45A	1647
1820.94	-0.848307	0.199246	6.90793e-07	0.000149313	IRF4	3662
250.874	-0.855822	0.352482	0.000388593	0.0241911	FRY	10129
623.985	-0.85874	0.214732	2.43332e-06	0.000425773	PDE4D	5144
27972.2	-0.85974	0.126675	4.12302e-13	4.66155e-10	CDKN1A	1026
4906.86	-0.873493	0.130708	9.06937e-13	8.88677e-10	CCL22	6367
216.245	-0.875542	0.352879	0.000335688	0.0223255	SNAI1	6615
650.91	-0.880927	0.214175	1.41272e-06	0.000273212	AVPI1	60370
250.371	-0.885406	0.335432	0.000220548	0.0162895	RHCG	51458
343.909	-0.893926	0.27204	3.32472e-05	0.00375898	NECTIN4	81607
436.241	-0.899434	0.240064	6.29336e-06	0.00101648	SLC9B2	133308
136.62	-0.903318	0.426592	0.000778675	0.0391951	ZFP1	162239
446.665	-0.908772	0.19551	1.43432e-07	4.21633e-05	POLH	5429
1146.55	-0.91806	0.162199	6.61374e-10	3.47174e-07	NR4A2	4929
179.971	-0.925046	0.424924	0.000587211	0.0314994	NHSL1	57224
1099.6	-0.931051	0.218765	6.60287e-07	0.000147159	PLAU	5328
336.404	-0.936426	0.265823	1.41713e-05	0.00204206	THBD	7056
1358.87	-0.951083	0.151072	1.30101e-11	1.06235e-08	ECE1	1889
283.633	-0.959166	0.333564	0.000106805	0.00907414	CYGB	114757
1137.02	-0.962719	0.166487	2.84711e-10	1.60949e-07	AEN	64782
3705.31	-0.963504	0.130233	7.7502e-15	1.26569e-11	CXCR4	7852
709.588	-0.969893	0.160107	6.8362e-11	4.36863e-08	SERINC2	347735
9458.59	-0.987669	0.112659	9.37308e-20	1.96808e-16	INHBA	3624
429.524	-0.989059	0.326861	5.5404e-05	0.00550222	CST7	8530
535.809	-1.00604	0.217664	1.35875e-07	4.07569e-05	GRASP	160622
269.394	-1.01	0.247109	1.70303e-06	0.00031289	PERP	64065
146.389	-1.01691	0.386962	0.000223175	0.0163099	TRAF4	9618
1294.22	-1.01775	0.167242	4.90954e-11	3.28002e-08	CD70	970
346.744	-1.03255	0.257956	2.1223e-06	0.000380409	NR4A1	3164
87.1788	-1.04445	0.458153	0.000582429	0.0313573	TNFRSF10C	8794
446.215	-1.10551	0.247525	2.67471e-07	6.89699e-05	ADGRE3	84658
3167.06	-1.10719	0.116872	8.48323e-23	6.23432e-19	HBEGF	1839
325.619	-1.11166	0.280215	2.21896e-06	0.000392942	C6orf223	221416
723.4	-1.11284	0.237327	7.92571e-08	2.58871e-05	SLC25A1	6576
14004	-1.16405	0.116931	9.70451e-25	1.42637e-20	THBS1	7057
126.269	-1.21825	0.567203	0.000424318	0.0254556	H4C15	554313
490.04	-1.3334	0.187492	5.04937e-14	7.42156e-11	TGFA	7039
204.152	-1.43931	0.429216	1.29899e-05	0.00190926	CHD7	55636
1192.93	-1.48522	0.16064	8.99068e-22	3.30362e-18	DUSP4	1846
285.68	-1.52226	0.273572	8.10038e-10	4.1055e-07	IL19	29949
121.488	-1.56253	0.389331	1.69166e-06	0.00031289	LYPD3	27076
317.338	-1.58324	0.234404	6.3664e-13	6.68381e-10	IL24	11009
9487.43	-1.59329	0.184262	9.11416e-20	1.96808e-16	IL23A	51561
361.464	-1.70888	0.215168	8.09866e-17	1.48793e-13	PLK2	10769
148.178	-1.72948	0.333141	6.91957e-09	2.99129e-06	VWCE	220001
440.153	-1.80146	0.294358	1.55452e-11	1.20255e-08	CSF2	1437
192.316	-1.85397	0.289539	5.67923e-12	5.21708e-09	PTPRF	5792
897.295	-1.87919	0.215554	5.26137e-20	1.54663e-16	GDF15	9518
212.08	-1.89848	0.397078	2.07793e-08	7.83114e-06	P2RY8	286530
296.364	-1.98007	0.349398	1.70842e-10	1.00441e-07	FDXR	2232
39.466	-2.12664	0.678437	3.81403e-05	0.00412196	EDA2R	60401
66.5855	-2.69873	0.502095	2.49544e-09	1.2226e-06	IL20	50604
22.7986	-2.95434	0.916698	3.25464e-05	0.00373596	SOD2-OT1	100129518
