# Supplementary material for: An isoform quantitative trait locus in SBNO2 links genetic susceptibility to Crohn’s disease with defective antimicrobial activity
Source: Nat Commun. 2024 May 28;15:4529. doi: 10.1038/s41467-024-47218-3 (PMC11133462; doi:10.1038/s41467-024-47218-3)
Supplement: Supplementary file 6 — Supplementary Data 3 [file 41467_2024_47218_MOESM6_ESM.xlsx]

## Sheet: Pathways
#term ID	term description	genes mapped	enrichment score	direction	false discovery rate	-Log10FDR
GO:2000833	Positive regulation of steroid hormone secretion	4	3.23396	top	0.0056	2.25181
hsa04115	p53 signaling pathway	62	0.323712	top	0.0094	2.02687
hsa04060	Cytokine-cytokine receptor interaction	128	0.286892	top	0.00037	3.4318
hsa05323	Rheumatoid arthritis	66	0.244609	top	3.74e-06	5.42713
HSA-917977	Transferrin endocytosis and recycling	22	0.243035	top	0.0014	2.85387
HSA-1222556	ROS and RNS production in phagocytes	25	0.223786	top	1.25e-05	4.90309
GO:0051453	Regulation of intracellular ph	60	0.218933	top	0.0029	2.5376
GO:0030641	Regulation of cellular ph	66	0.191669	top	0.0084	2.07572
hsa05120	Epithelial cell signaling in Helicobacter pylori infection	54	0.175091	top	0.0089	2.05061
GO:0030004	Cellular monovalent inorganic cation homeostasis	75	0.158933	top	0.004	2.39794
GO:0007035	Vacuolar acidification	22	0.144104	top	0.0029	2.5376
GO:0051452	Intracellular ph reduction	38	0.143968	top	0.00032	3.49485
GO:0045851	pH reduction	39	0.140612	top	0.00067	3.17393
hsa04721	Synaptic vesicle cycle	43	0.105165	top	0.002	2.69897
HSA-9633012	Response of EIF2AK4 (GCN2) to amino acid deficiency	96	0.0814744	top	4.82e-06	5.31695
HSA-156902	Peptide chain elongation	84	0.0782302	top	5.93e-07	6.22695
HSA-156842	Eukaryotic Translation Elongation	87	0.0765036	top	7.17e-07	6.14448
HSA-72764	Eukaryotic Translation Termination	88	0.0758483	top	5.93e-07	6.22695
HSA-975956	Nonsense Mediated Decay (NMD) independent of the Exon Junction Complex (EJC)	90	0.0755585	top	2.12e-07	6.67366
HSA-192823	Viral mRNA Translation	84	0.0734342	top	1.8e-06	5.74473
HSA-2408557	Selenocysteine synthesis	88	0.0729905	top	5.93e-07	6.22695
HSA-156827	L13a-mediated translational silencing of Ceruloplasmin expression	105	0.0669837	top	1.25e-05	4.90309
HSA-72689	Formation of a pool of free 40S subunits	96	0.066392	top	2.85e-05	4.54516
HSA-975957	Nonsense Mediated Decay (NMD) enhanced by the Exon Junction Complex (EJC)	110	0.0634934	top	1.24e-05	4.90658
HSA-72706	GTP hydrolysis and joining of the 60S ribosomal subunit	106	0.0629957	top	2.24e-05	4.64975
GO:0000184	Nuclear-transcribed mrna catabolic process, nonsense-mediated decay	117	0.0624175	top	2.6e-05	4.58503
HSA-72737	Cap-dependent Translation Initiation	113	0.0601988	top	8.38e-05	4.07676
GO:0046395	Carboxylic acid catabolic process	180	0.0532408	top	0.0037	2.4318
HSA-2408522	Selenoamino acid metabolism	106	0.0490751	top	1.25e-05	4.90309
hsa03010	Ribosome	127	0.0470666	top	9.09e-06	5.04144
GO:0006614	SRP-dependent cotranslational protein targeting to membrane	94	0.035359	top	0.0027	2.56864
GO:0006613	Cotranslational protein targeting to membrane	98	0.0330017	top	0.0082	2.08619
GO:0045047	Protein targeting to er	108	0.0212167	top	0.0078	2.10791
HSA-168273	Influenza Viral RNA Transcription and Replication	131	0.0194091	top	0.0017	2.76955
GO:0019083	Viral transcription	114	0.0179607	top	0.0011	2.95861
HSA-168255	Influenza Infection	150	0.0132166	top	0.0084	2.07572
HSA-1799339	SRP-dependent cotranslational protein targeting to membrane	107	0.0120405	top	0.0092	2.03621
HSA-166663	Initial triggering of complement	12	1.27692	bottom	0.0035	2.45593
GO:0006958	Complement activation, classical pathway	16	0.97741	bottom	0.0086	2.0655
hsa05150	Staphylococcus aureus infection	38	0.523726	bottom	0.0009	3.04576
HSA-2029482	Regulation of actin dynamics for phagocytic cup formation	55	0.227753	bottom	2.07e-08	7.68403
HSA-3928662	EPHB-mediated forward signaling	33	0.204005	bottom	0.0047	2.3279
GO:0002218	Activation of innate immune response	120	0.195735	bottom	0.0068	2.16749
HSA-877300	Interferon gamma signaling	71	0.171229	bottom	0.0023	2.63827
HSA-5621481	C-type lectin receptors (CLRs)	117	0.167375	bottom	0.0073	2.13668
hsa04540	Gap junction	52	0.162802	bottom	0.00034	3.46852
GO:0038096	Fc-gamma receptor signaling pathway involved in phagocytosis	65	0.151873	bottom	0.0011	2.95861
HSA-983170	Antigen Presentation: Folding, assembly and peptide loading of class I MHC	24	0.148949	bottom	0.0043	2.36653
GO:0038094	Fc-gamma receptor signaling pathway	68	0.141549	bottom	0.0036	2.4437
HSA-9664422	FCGR3A-mediated phagocytosis	52	0.136478	bottom	5.62e-06	5.25026
HSA-1236975	Antigen processing-Cross presentation	92	0.134702	bottom	0.00041	3.38722
HSA-2029480	Fcgamma receptor (FCGR) dependent phagocytosis	77	0.12744	bottom	1.13e-05	4.94692
GO:0002431	Fc receptor mediated stimulatory signaling pathway	67	0.122826	bottom	0.0027	2.56864
GO:0002479	Antigen processing and presentation of exogenous peptide antigen via mhc class i, tap-dependent	71	0.121386	bottom	0.00032	3.49485
hsa04666	Fc gamma R-mediated phagocytosis	78	0.119687	bottom	0.0009	3.04576
HSA-2682334	EPH-Ephrin signaling	67	0.119469	bottom	0.0091	2.04096
hsa04720	Long-term potentiation	43	0.117726	bottom	0.00035	3.45593
hsa04612	Antigen processing and presentation	47	0.109402	bottom	0.0053	2.27572
GO:0002833	Positive regulation of response to biotic stimulus	195	0.109194	bottom	0.0086	2.0655
HSA-5663213	RHO GTPases Activate WASPs and WAVEs	33	0.108825	bottom	0.00029	3.5376
GO:0042590	Antigen processing and presentation of exogenous peptide antigen via mhc class i	76	0.107081	bottom	0.0017	2.76955
hsa04662	B cell receptor signaling pathway	69	0.106334	bottom	0.0018	2.74473
hsa04728	Dopaminergic synapse	77	0.106054	bottom	0.0051	2.29243
HSA-1236974	ER-Phagosome pathway	78	0.104161	bottom	0.0019	2.72125
GO:0002474	Antigen processing and presentation of peptide antigen via mhc class i	92	0.0974955	bottom	0.00047	3.3279
hsa04722	Neurotrophin signaling pathway	90	0.0880334	bottom	0.0048	2.31876
GO:0038093	Fc receptor signaling pathway	155	0.0879267	bottom	1.14e-05	4.9431
GO:0002478	Antigen processing and presentation of exogenous peptide antigen	152	0.0872499	bottom	6.57e-05	4.18243
GO:0019884	Antigen processing and presentation of exogenous antigen	156	0.0847818	bottom	6.57e-05	4.18243
HSA-8878159	Transcriptional regulation by RUNX3	81	0.0835106	bottom	0.0039	2.40894
GO:0006909	Phagocytosis	165	0.082126	bottom	4.38e-05	4.35853
HSA-2454202	Fc epsilon receptor (FCERI) signaling	118	0.0819156	bottom	0.0035	2.45593
hsa04810	Regulation of actin cytoskeleton	142	0.0789534	bottom	0.0002	3.69897
GO:0048002	Antigen processing and presentation of peptide antigen	167	0.0775687	bottom	5.82e-05	4.23508
hsa04726	Serotonergic synapse	50	0.077235	bottom	0.0044	2.35655
HSA-948021	Transport to the Golgi and subsequent modification	146	0.0721357	bottom	0.0078	2.10791
hsa05132	Salmonella infection	183	0.0682789	bottom	0.0094	2.02687
hsa04922	Glucagon signaling pathway	68	0.0676779	bottom	0.0054	2.26761
GO:0019882	Antigen processing and presentation	187	0.0668868	bottom	2.6e-05	4.58503
GO:0038095	Fc-epsilon receptor signaling pathway	101	0.0614769	bottom	0.00098	3.00877
hsa05166	Human T-cell leukemia virus 1 infection	175	0.0604471	bottom	0.0037	2.4318
GO:0035567	Non-canonical wnt signaling pathway	100	0.0601241	bottom	0.0029	2.5376
HSA-6811442	Intra-Golgi and retrograde Golgi-to-ER traffic	161	0.0597507	bottom	0.0017	2.76955
hsa04141	Protein processing in endoplasmic reticulum	151	0.0540772	bottom	0.00055	3.25964
GO:0007015	Actin filament organization	169	0.0505104	bottom	0.0065	2.18709
HSA-5358351	Signaling by Hedgehog	112	0.0492048	bottom	0.004	2.39794
hsa04919	Thyroid hormone signaling pathway	96	0.0475311	bottom	0.0047	2.3279
hsa04261	Adrenergic signaling in cardiomyocytes	83	0.0442194	bottom	0.0047	2.3279
hsa05131	Shigellosis	197	0.0441363	bottom	0.0019	2.72125
hsa05203	Viral carcinogenesis	154	0.0440738	bottom	0.00048	3.31876
hsa04310	Wnt signaling pathway	86	0.0378181	bottom	0.0028	2.55284
hsa04921	Oxytocin signaling pathway	91	0.0364363	bottom	0.00034	3.46852
hsa05215	Prostate cancer	73	0.0342277	bottom	0.0074	2.13077
HSA-157118	Signaling by NOTCH	161	0.0333565	bottom	0.0033	2.48149
hsa05031	Amphetamine addiction	33	0.0227012	bottom	0.0047	2.3279
hsa04916	Melanogenesis	53	0.0220579	bottom	0.0054	2.26761
HSA-9013694	Signaling by NOTCH4	74	0.0114557	bottom	0.0017	2.76955
hsa04611	Platelet activation	86	0.00590081	bottom	0.007	2.1549
hsa04512	ECM-receptor interaction	40	0.628096	both ends	0.007	2.1549
HSA-216083	Integrin cell surface interactions	47	0.521877	both ends	0.0096	2.01773
hsa04514	Cell adhesion molecules	69	0.352831	both ends	3.74e-06	5.42713
HSA-6785807	Interleukin-4 and Interleukin-13 signaling	80	0.332051	both ends	0.0037	2.4318
GO:0007229	Integrin-mediated signaling pathway	65	0.309241	both ends	0.0085	2.07058
HSA-202733	Cell surface interactions at the vascular wall	82	0.297844	both ends	5.93e-07	6.22695
hsa04640	Hematopoietic cell lineage	50	0.297022	both ends	0.00095	3.02228
GO:0007204	Positive regulation of cytosolic calcium ion concentration	134	0.290938	both ends	0.001	3
GO:0046683	Response to organophosphorus	86	0.289159	both ends	0.0081	2.09151
GO:0022617	Extracellular matrix disassembly	34	0.281493	both ends	0.00016	3.79588
GO:0042102	Positive regulation of t cell proliferation	68	0.280829	both ends	0.0036	2.4437
HSA-1474244	Extracellular matrix organization	146	0.272801	both ends	0.0035	2.45593
GO:1904707	Positive regulation of vascular associated smooth muscle cell proliferation	27	0.262493	both ends	0.0044	2.35655
GO:0051480	Regulation of cytosolic calcium ion concentration	149	0.254237	both ends	0.0029	2.5376
GO:1904705	Regulation of vascular associated smooth muscle cell proliferation	37	0.249832	both ends	7.57e-05	4.1209
GO:0002250	Adaptive immune response	193	0.234857	both ends	0.00013	3.88606
GO:0044409	Entry into host	74	0.217089	both ends	0.0078	2.10791
GO:0030198	Extracellular matrix organization	160	0.214744	both ends	0.0013	2.88606
hsa04145	Phagosome	113	0.212026	both ends	6.14e-06	5.21183
GO:0010634	Positive regulation of epithelial cell migration	99	0.211672	both ends	2.6e-05	4.58503
hsa04015	Rap1 signaling pathway	122	0.202731	both ends	0.00085	3.07058
GO:0010595	Positive regulation of endothelial cell migration	70	0.197015	both ends	6.21e-05	4.20691
GO:0048661	Positive regulation of smooth muscle cell proliferation	62	0.184639	both ends	1.14e-05	4.9431
GO:0070372	Regulation of erk1 and erk2 cascade	179	0.176601	both ends	0.0036	2.4437
hsa04625	C-type lectin receptor signaling pathway	87	0.168611	both ends	0.0002	3.69897
hsa05202	Transcriptional misregulation in cancer	115	0.166104	both ends	0.00092	3.03621
GO:0050729	Positive regulation of inflammatory response	96	0.162345	both ends	0.0011	2.95861
GO:1903039	Positive regulation of leukocyte cell-cell adhesion	158	0.161707	both ends	2.6e-05	4.58503
hsa05205	Proteoglycans in cancer	137	0.161562	both ends	0.0014	2.85387
GO:0006898	Receptor-mediated endocytosis	122	0.159785	both ends	0.00046	3.33724
GO:0046942	Carboxylic acid transport	160	0.158273	both ends	0.0082	2.08619
HSA-198933	Immunoregulatory interactions between a Lymphoid and a non-Lymphoid cell	75	0.157106	both ends	0.0074	2.13077
GO:0048660	Regulation of smooth muscle cell proliferation	89	0.156922	both ends	1.14e-05	4.9431
GO:0006970	Response to osmotic stress	60	0.154723	both ends	0.0082	2.08619
GO:0034341	Response to interferon-gamma	149	0.15458	both ends	0.0044	2.35655
hsa05220	Chronic myeloid leukemia	69	0.153744	both ends	0.0087	2.06048
GO:0010632	Regulation of epithelial cell migration	149	0.151668	both ends	0.0024	2.61979
GO:0045766	Positive regulation of angiogenesis	103	0.150799	both ends	0.0078	2.10791
hsa04928	Parathyroid hormone synthesis, secretion and action	72	0.149587	both ends	0.0011	2.95861
hsa04210	Apoptosis	114	0.149101	both ends	0.0087	2.06048
GO:0010594	Regulation of endothelial cell migration	107	0.14779	both ends	0.0036	2.4437
GO:0050870	Positive regulation of t cell activation	144	0.144186	both ends	0.0011	2.95861
GO:0032944	Regulation of mononuclear cell proliferation	150	0.142599	both ends	0.0092	2.03621
GO:0010769	Regulation of cell morphogenesis involved in differentiation	191	0.142486	both ends	0.0082	2.08619
hsa04068	FoxO signaling pathway	105	0.140752	both ends	0.00072	3.14267
hsa04670	Leukocyte transendothelial migration	71	0.140602	both ends	0.00092	3.03621
GO:1901342	Regulation of vasculature development	199	0.140123	both ends	0.0082	2.08619
GO:0050731	Positive regulation of peptidyl-tyrosine phosphorylation	105	0.13755	both ends	0.0061	2.21467
GO:1904018	Positive regulation of vasculature development	113	0.136394	both ends	0.0032	2.49485
GO:0070663	Regulation of leukocyte proliferation	162	0.135563	both ends	0.0044	2.35655
GO:0022409	Positive regulation of cell-cell adhesion	182	0.134656	both ends	2.6e-05	4.58503
hsa05210	Colorectal cancer	70	0.131151	both ends	0.0035	2.45593
GO:0002573	Myeloid leukocyte differentiation	87	0.126668	both ends	0.0021	2.67778
hsa04724	Glutamatergic synapse	58	0.125261	both ends	0.0074	2.13077
hsa05418	Fluid shear stress and atherosclerosis	96	0.125081	both ends	0.0018	2.74473
HSA-4420097	VEGFA-VEGFR2 Pathway	84	0.122074	both ends	0.0065	2.18709
hsa05163	Human cytomegalovirus infection	172	0.119427	both ends	0.00034	3.46852
HSA-194138	Signaling by VEGF	89	0.116116	both ends	0.0033	2.48149
GO:0030099	Myeloid cell differentiation	170	0.113556	both ends	0.0001	4
hsa04380	Osteoclast differentiation	106	0.112467	both ends	0.00034	3.46852
GO:0002687	Positive regulation of leukocyte migration	99	0.107711	both ends	0.00032	3.49485
hsa05167	Kaposi sarcoma-associated herpesvirus infection	145	0.107288	both ends	0.00046	3.33724
GO:0001525	Angiogenesis	172	0.106992	both ends	0.0012	2.92082
hsa05206	MicroRNAs in cancer	123	0.105403	both ends	0.0022	2.65758
GO:0002685	Regulation of leukocyte migration	143	0.101529	both ends	0.0001	4
GO:0042742	Defense response to bacterium	106	0.0988834	both ends	0.0052	2.284
hsa04010	MAPK signaling pathway	189	0.0971554	both ends	0.0002	3.69897
GO:0097193	Intrinsic apoptotic signaling pathway	126	0.092261	both ends	0.0042	2.37675
GO:0046640	Regulation of alpha-beta t cell proliferation	23	0.0919667	both ends	0.006	2.22185
hsa04621	NOD-like receptor signaling pathway	142	0.0911066	both ends	0.0074	2.13077
hsa04630	JAK-STAT signaling pathway	93	0.0864833	both ends	0.0053	2.27572
hsa05225	Hepatocellular carcinoma	113	0.0848363	both ends	0.0094	2.02687
hsa04218	Cellular senescence	125	0.0802038	both ends	0.0054	2.26761
hsa05142	Chagas disease	77	0.0801923	both ends	0.00071	3.14874
GO:0002709	Regulation of t cell mediated immunity	48	0.0735062	both ends	0.0048	2.31876
GO:0042493	Response to drug	172	0.0728204	both ends	0.0027	2.56864
hsa05152	Tuberculosis	131	0.0666395	both ends	0.00055	3.25964
GO:0002688	Regulation of leukocyte chemotaxis	87	0.0663857	both ends	0.0074	2.13077
GO:0030100	Regulation of endocytosis	142	0.0638171	both ends	0.0014	2.85387
hsa05130	Pathogenic Escherichia coli infection	142	0.0622723	both ends	0.00035	3.45593
GO:0002690	Positive regulation of leukocyte chemotaxis	68	0.0602862	both ends	0.0055	2.25964
hsa05169	Epstein-Barr virus infection	159	0.0593652	both ends	0.0058	2.23657
hsa04142	Lysosome	115	0.0589157	both ends	0.00085	3.07058
hsa04659	Th17 cell differentiation	75	0.0467569	both ends	0.006	2.22185
GO:0050920	Regulation of chemotaxis	143	0.0402862	both ends	0.0055	2.25964
GO:0050921	Positive regulation of chemotaxis	94	0.0363892	both ends	0.0036	2.4437
hsa05170	Human immunodeficiency virus 1 infection	156	0.0350006	both ends	0.0031	2.50864
hsa04140	Autophagy - animal	119	0.0216584	both ends	0.0095	2.02228
GO:0043300	Regulation of leukocyte degranulation	35	0.0213212	both ends	0.0056	2.25181
GO:0097006	Regulation of plasma lipoprotein particle levels	46	0.0127459	both ends	0.0094	2.02687
GO:0035924	Cellular response to vascular endothelial growth factor stimulus	25	0.00434614	both ends	0.0085	2.07058
