# Supplementary material for: An isoform quantitative trait locus in SBNO2 links genetic susceptibility to Crohn’s disease with defective antimicrobial activity
Source: Nat Commun. 2024 May 28;15:4529. doi: 10.1038/s41467-024-47218-3 (PMC11133462; doi:10.1038/s41467-024-47218-3)
Supplement: Supplementary file 7 — Supplementary Data 4 [file 41467_2024_47218_MOESM7_ESM.xlsx]

## Sheet: Pathways
#term ID	term description	genes mapped	enrichment score	direction	false discovery rate	-Log10FDR
hsa04115	p53 signaling pathway	62	0.42244	top	0.0051	2.29243
hsa04978	Mineral absorption	35	0.328909	top	0.0013	2.88606
GO:0048545	Response to steroid hormone	184	0.109225	top	0.007	2.1549
HSA-190828	Gap junction trafficking	22	0.417023	bottom	0.0022	2.65758
HSA-157858	Gap junction trafficking and regulation	24	0.379263	bottom	0.0064	2.19382
GO:0032732	Positive regulation of interleukin-1 production	48	0.372042	bottom	4.65e-05	4.33255
HSA-9646399	Aggrephagy	30	0.339755	bottom	7.84e-05	4.10568
GO:0032731	Positive regulation of interleukin-1 beta production	43	0.338083	bottom	6.52e-05	4.18575
HSA-437239	Recycling pathway of L1	34	0.305844	bottom	0.00017	3.76955
hsa04540	Gap junction	54	0.301363	bottom	0.00081	3.09151
HSA-6811436	COPI-independent Golgi-to-ER retrograde traffic	39	0.289815	bottom	0.003	2.52288
HSA-3371497	HSP90 chaperone cycle for steroid hormone receptors (SHR)	42	0.27989	bottom	5.12e-05	4.29073
hsa05150	Staphylococcus aureus infection	39	0.272101	bottom	0.0003	3.52288
HSA-877300	Interferon gamma signaling	71	0.245922	bottom	0.0057	2.24413
HSA-373760	L1CAM interactions	72	0.245713	bottom	0.00016	3.79588
GO:0032652	Regulation of interleukin-1 production	72	0.228975	bottom	0.00011	3.95861
GO:0032651	Regulation of interleukin-1 beta production	63	0.209328	bottom	0.00013	3.88606
HSA-8852276	The role of GTSE1 in G2/M progression after G2 checkpoint	63	0.193134	bottom	5.12e-07	6.29073
HSA-1445148	Translocation of SLC2A4 (GLUT4) to the plasma membrane	57	0.179637	bottom	0.0023	2.63827
HSA-2132295	MHC class II antigen presentation	91	0.167358	bottom	4.4e-05	4.35655
HSA-6807878	COPI-mediated anterograde transport	82	0.15761	bottom	5.12e-05	4.29073
HSA-5610787	Hedgehog off state	92	0.153709	bottom	1.18e-06	5.92812
hsa05133	Pertussis	61	0.153514	bottom	0.00032	3.49485
GO:0090175	Regulation of establishment of planar polarity	87	0.153335	bottom	2.93e-05	4.53313
GO:1905330	Regulation of morphogenesis of an epithelium	119	0.152027	bottom	0.00077	3.11351
GO:0060071	Wnt signaling pathway, planar cell polarity pathway	78	0.141583	bottom	4.99e-06	5.3019
hsa04621	NOD-like receptor signaling pathway	143	0.134991	bottom	0.0013	2.88606
HSA-4086400	PCP/CE pathway	76	0.13436	bottom	5.85e-07	6.23284
HSA-8856688	Golgi-to-ER retrograde transport	98	0.132837	bottom	0.00089	3.05061
HSA-4641258	Degradation of DVL	52	0.131436	bottom	3.58e-06	5.44612
GO:0045089	Positive regulation of innate immune response	166	0.130955	bottom	0.00078	3.10791
HSA-5358351	Signaling by Hedgehog	116	0.129545	bottom	2.2e-06	5.65758
HSA-1236978	Cross-presentation of soluble exogenous antigens (endosomes)	45	0.126774	bottom	1.18e-05	4.92812
HSA-168898	Toll-like Receptor Cascades	137	0.124261	bottom	0.0033	2.48149
HSA-8878159	Transcriptional regulation by RUNX3	83	0.123403	bottom	6.22e-06	5.20621
HSA-4608870	Asymmetric localization of PCP proteins	56	0.121658	bottom	4.24e-06	5.37263
GO:0035567	Non-canonical wnt signaling pathway	102	0.12015	bottom	2.23e-06	5.6517
GO:2000027	Regulation of animal organ morphogenesis	151	0.119856	bottom	0.0028	2.55284
HSA-948021	Transport to the Golgi and subsequent modification	148	0.11985	bottom	2.48e-05	4.60555
HSA-199977	ER to Golgi Anterograde Transport	128	0.119684	bottom	9.73e-06	5.01189
HSA-5658442	Regulation of RAS by GAPs	63	0.119544	bottom	1.05e-05	4.97881
HSA-166016	Toll Like Receptor 4 (TLR4) Cascade	120	0.116849	bottom	0.0042	2.37675
hsa05130	Pathogenic Escherichia coli infection	146	0.11567	bottom	1.53e-05	4.81531
GO:0002833	Positive regulation of response to biotic stimulus	195	0.112695	bottom	0.0016	2.79588
HSA-447115	Interleukin-12 family signaling	48	0.1122	bottom	0.0023	2.63827
hsa05152	Tuberculosis	133	0.112153	bottom	0.0052	2.284
HSA-350562	Regulation of ornithine decarboxylase (ODC)	47	0.111309	bottom	5.12e-05	4.29073
GO:0002250	Adaptive immune response	195	0.111058	bottom	0.0013	2.88606
hsa03050	Proteasome	40	0.110958	bottom	3.3e-06	5.48149
HSA-983170	Antigen Presentation: Folding, assembly and peptide loading of class I MHC	24	0.110936	bottom	0.0033	2.48149
HSA-9604323	Negative regulation of NOTCH4 signaling	52	0.109583	bottom	5.12e-07	6.29073
HSA-75815	Ubiquitin-dependent degradation of Cyclin D	48	0.108874	bottom	3.02e-06	5.51999
HSA-5610780	Degradation of GLI1 by the proteasome	54	0.107146	bottom	5.12e-07	6.29073
hsa04612	Antigen processing and presentation	47	0.105922	bottom	0.0017	2.76955
GO:0002218	Activation of innate immune response	119	0.105787	bottom	0.003	2.52288
HSA-1236974	ER-Phagosome pathway	78	0.105018	bottom	5.12e-07	6.29073
HSA-6811442	Intra-Golgi and retrograde Golgi-to-ER traffic	162	0.104428	bottom	0.00018	3.74473
GO:0002223	Stimulatory c-type lectin receptor signaling pathway	91	0.104313	bottom	0.0033	2.48149
HSA-5610783	Degradation of GLI2 by the proteasome	54	0.104232	bottom	5.12e-07	6.29073
HSA-5610785	GLI3 is processed to GLI3R by the proteasome	54	0.104232	bottom	5.12e-07	6.29073
HSA-3858494	Beta-catenin independent WNT signaling	111	0.100126	bottom	3.02e-06	5.51999
HSA-5678895	Defective CFTR causes cystic fibrosis	55	0.100007	bottom	5.12e-07	6.29073
HSA-180585	Vif-mediated degradation of APOBEC3G	50	0.0991038	bottom	3.19e-06	5.49621
HSA-211733	Regulation of activated PAK-2p34 by proteasome mediated degradation	46	0.0977853	bottom	2.85e-06	5.54516
GO:0061418	Regulation of transcription from rna polymerase ii promoter in response to hypoxia	71	0.0970565	bottom	4.65e-05	4.33255
HSA-5362768	Hh mutants are degraded by ERAD	51	0.0967331	bottom	3.77e-06	5.42366
HSA-1236975	Antigen processing-Cross presentation	92	0.096447	bottom	5.12e-07	6.29073
GO:0002479	Antigen processing and presentation of exogenous peptide antigen via mhc class i, tap-dependent	71	0.0957018	bottom	4.65e-05	4.33255
HSA-8854050	FBXL7 down-regulates AURKA during mitotic entry and in early mitosis	50	0.0956422	bottom	3.19e-06	5.49621
GO:0019882	Antigen processing and presentation	186	0.0956354	bottom	6.4e-11	10.1938
HSA-4641257	Degradation of AXIN	50	0.0936566	bottom	3.19e-06	5.49621
HSA-174113	SCF-beta-TrCP mediated degradation of Emi1	50	0.0935575	bottom	3.19e-06	5.49621
GO:0033238	Regulation of cellular amine metabolic process	65	0.0922717	bottom	0.0047	2.3279
GO:0048002	Antigen processing and presentation of peptide antigen	166	0.0922037	bottom	1.46e-09	8.83565
GO:0006521	Regulation of cellular amino acid metabolic process	56	0.0919996	bottom	0.001	3
HSA-5387390	Hh mutants abrogate ligand secretion	52	0.0919732	bottom	8.14e-06	5.08938
HSA-2029482	Regulation of actin dynamics for phagocytic cup formation	56	0.0908196	bottom	5.66e-05	4.24718
HSA-180534	Vpu mediated degradation of CD4	48	0.0907822	bottom	8.37e-06	5.07727
HSA-5358346	Hedgehog ligand biogenesis	54	0.0904602	bottom	8.37e-06	5.07727
HSA-8939902	Regulation of RUNX2 expression and activity	63	0.0901916	bottom	3.58e-06	5.44612
HSA-69601	Ubiquitin Mediated Degradation of Phosphorylated Cdc25A	47	0.0898908	bottom	1.37e-05	4.86328
HSA-450408	AUF1 (hnRNP D0) binds and destabilizes mRNA	51	0.0897671	bottom	2.57e-06	5.59007
GO:0071347	Cellular response to interleukin-1	145	0.0897523	bottom	0.0076	2.11919
GO:0002474	Antigen processing and presentation of peptide antigen via mhc class i	92	0.0892001	bottom	4.99e-06	5.3019
HSA-5621481	C-type lectin receptors (CLRs)	117	0.088586	bottom	1.37e-05	4.86328
HSA-1234174	Cellular response to hypoxia	64	0.0872685	bottom	1.78e-05	4.74958
HSA-8948751	Regulation of PTEN stability and activity	63	0.0870341	bottom	1.27e-05	4.8962
HSA-169911	Regulation of Apoptosis	49	0.0866084	bottom	1.45e-05	4.83863
HSA-1234176	Oxygen-dependent proline hydroxylation of Hypoxia-inducible Factor Alpha	57	0.086377	bottom	2.47e-05	4.6073
GO:0002758	Innate immune response-activating signal transduction	95	0.0859262	bottom	0.0061	2.21467
HSA-351202	Metabolism of polyamines	53	0.0853878	bottom	0.0023	2.63827
HSA-187577	SCF(Skp2)-mediated degradation of p27/p21	56	0.0850309	bottom	6.55e-05	4.18376
HSA-5619084	ABC transporter disorders	63	0.0843342	bottom	3.77e-06	5.42366
HSA-349425	Autodegradation of the E3 ubiquitin ligase COP1	48	0.0840721	bottom	8.37e-06	5.07727
HSA-5607761	Dectin-1 mediated noncanonical NF-kB signaling	56	0.0831072	bottom	2.2e-06	5.65758
HSA-5676590	NIK-->noncanonical NF-kB signaling	55	0.0828605	bottom	3.02e-06	5.51999
HSA-446652	Interleukin-1 family signaling	114	0.0826819	bottom	4.24e-06	5.37263
GO:0002495	Antigen processing and presentation of peptide antigen via mhc class ii	79	0.0824236	bottom	0.007	2.1549
GO:0002220	Innate immune response activating cell surface receptor signaling pathway	94	0.0824194	bottom	0.0076	2.11919
GO:0042590	Antigen processing and presentation of exogenous peptide antigen via mhc class i	76	0.0823941	bottom	0.0002	3.69897
HSA-8941858	Regulation of RUNX3 expression and activity	52	0.0810664	bottom	3.02e-06	5.51999
HSA-382556	ABC-family proteins mediated transport	82	0.0810611	bottom	2.47e-05	4.6073
HSA-9020702	Interleukin-1 signaling	96	0.0810502	bottom	2.47e-05	4.6073
GO:0002478	Antigen processing and presentation of exogenous peptide antigen	151	0.0809283	bottom	4.16e-08	7.38091
HSA-5632684	Hedgehog on state	67	0.0796234	bottom	4.24e-06	5.37263
GO:0019884	Antigen processing and presentation of exogenous antigen	155	0.0774983	bottom	4.16e-08	7.38091
HSA-8878166	Transcriptional regulation by RUNX2	92	0.0774344	bottom	1.03e-05	4.98716
HSA-69275	G2/M Transition	169	0.0766756	bottom	0.0014	2.85387
HSA-453274	Mitotic G2-G2/M phases	170	0.07622	bottom	0.0019	2.72125
GO:0019886	Antigen processing and presentation of exogenous peptide antigen via mhc class ii	77	0.0758432	bottom	0.006	2.22185
HSA-1168372	Downstream signaling events of B Cell Receptor (BCR)	75	0.0751373	bottom	5.85e-07	6.23284
HSA-68827	CDT1 association with the CDC6:ORC:origin complex	53	0.0750769	bottom	2.03e-05	4.6925
HSA-174084	Autodegradation of Cdh1 by Cdh1:APC/C	60	0.0727925	bottom	0.00016	3.79588
HSA-1169091	Activation of NF-kappaB in B cells	62	0.0707695	bottom	5.28e-05	4.27737
GO:1902036	Regulation of hematopoietic stem cell differentiation	63	0.0705518	bottom	0.0012	2.92082
GO:0043620	Regulation of dna-templated transcription in response to stress	108	0.0704849	bottom	0.00031	3.50864
HSA-68882	Mitotic Anaphase	195	0.0704256	bottom	0.0042	2.37675
HSA-2555396	Mitotic Metaphase and Anaphase	196	0.0702753	bottom	0.0032	2.49485
HSA-2467813	Separation of Sister Chromatids	154	0.0697847	bottom	0.0025	2.60206
GO:0050851	Antigen receptor-mediated signaling pathway	153	0.0678523	bottom	0.00024	3.61979
HSA-2871837	FCERI mediated NF-kB activation	73	0.0678463	bottom	0.00011	3.95861
HSA-8856828	Clathrin-mediated endocytosis	116	0.0676242	bottom	0.0035	2.45593
GO:0070498	interleukin-1-mediated signaling pathway	93	0.0665306	bottom	0.00031	3.50864
GO:0043618	Regulation of transcription from rna polymerase ii promoter in response to stress	103	0.0662006	bottom	0.00025	3.60206
GO:0031146	SCF-dependent proteasomal ubiquitin-dependent protein catabolic process	79	0.0659979	bottom	0.00031	3.50864
HSA-5687128	MAPK6/MAPK4 signaling	77	0.0659813	bottom	2.57e-06	5.59007
HSA-202424	Downstream TCR signaling	79	0.0656372	bottom	4.15e-05	4.38195
HSA-68949	Orc1 removal from chromatin	64	0.0656339	bottom	0.00017	3.76955
HSA-109581	Apoptosis	148	0.0651839	bottom	1.61e-05	4.79317
hsa04141	Protein processing in endoplasmic reticulum	151	0.0649009	bottom	0.00027	3.56864
GO:0038093	Fc receptor signaling pathway	158	0.0643048	bottom	3.89e-05	4.41005
HSA-5357801	Programmed Cell Death	160	0.0635133	bottom	1.2e-05	4.92082
HSA-174178	APC/C:Cdh1 mediated degradation of Cdc20 and other APC/C:Cdh1 targeted proteins in late mitosis/early G1	66	0.0634593	bottom	0.00017	3.76955
HSA-2682334	EPH-Ephrin signaling	70	0.0633283	bottom	0.0014	2.85387
hsa04810	Regulation of actin cytoskeleton	145	0.0629288	bottom	0.0025	2.60206
HSA-174154	APC/C:Cdc20 mediated degradation of Securin	61	0.0629103	bottom	0.00087	3.06048
HSA-68867	Assembly of the pre-replicative complex	61	0.0619264	bottom	0.00087	3.06048
hsa05132	Salmonella infection	187	0.0613062	bottom	0.0003	3.52288
HSA-201681	TCF dependent signaling in response to WNT	139	0.0611441	bottom	0.00087	3.06048
GO:0035967	Cellular response to topologically incorrect protein	127	0.0606434	bottom	0.0035	2.45593
HSA-202403	TCR signaling	96	0.0601128	bottom	6.07e-05	4.21681
HSA-2454202	Fc epsilon receptor (FCERI) signaling	118	0.0600364	bottom	4.24e-06	5.37263
HSA-174184	Cdc20:Phospho-APC/C mediated degradation of Cyclin A	63	0.0580543	bottom	0.0022	2.65758
hsa04921	Oxytocin signaling pathway	90	0.0564795	bottom	0.0017	2.76955
HSA-69017	CDK-mediated phosphorylation and removal of Cdc6	64	0.0562744	bottom	0.0013	2.88606
GO:0010389	Regulation of g2/m transition of mitotic cell cycle	171	0.0559094	bottom	0.0014	2.85387
GO:0038095	Fc-epsilon receptor signaling pathway	102	0.0555831	bottom	0.001	3
GO:0035966	Response to topologically incorrect protein	159	0.0553567	bottom	0.0024	2.61979
hsa05012	Parkinson disease	196	0.0548678	bottom	0.0024	2.61979
HSA-176409	APC/C:Cdc20 mediated degradation of mitotic proteins	65	0.0544772	bottom	0.005	2.30103
GO:0006888	Endoplasmic reticulum to golgi vesicle-mediated transport	162	0.0543118	bottom	0.00024	3.61979
GO:0050852	T cell receptor signaling pathway	134	0.0541496	bottom	0.0011	2.95861
HSA-176814	Activation of APC/C and APC/C:Cdc20 mediated degradation of mitotic proteins	66	0.0540368	bottom	0.0035	2.45593
GO:2000736	Regulation of stem cell differentiation	87	0.0538592	bottom	0.0051	2.29243
HSA-9013694	Signaling by NOTCH4	75	0.0537979	bottom	9.16e-06	5.0381
HSA-195253	Degradation of beta-catenin by the destruction complex	75	0.0527588	bottom	6.4e-05	4.19382
HSA-176408	Regulation of APC/C activators between G1/S and early anaphase	71	0.0521326	bottom	0.0022	2.65758
HSA-5607764	CLEC7A (Dectin-1) signaling	92	0.0520958	bottom	1.03e-05	4.98716
HSA-69541	Stabilization of p53	52	0.0517505	bottom	1.38e-05	4.86012
HSA-5619115	Disorders of transmembrane transporters	123	0.0515044	bottom	0.00048	3.31876
HSA-5689603	UCH proteinases	87	0.0511875	bottom	4.18e-05	4.37882
GO:0006457	Protein folding	174	0.0508699	bottom	0.0076	2.11919
GO:0031145	Anaphase-promoting complex-dependent catabolic process	74	0.0507679	bottom	0.005	2.30103
HSA-174143	APC/C-mediated degradation of cell cycle proteins	76	0.0505499	bottom	0.0031	2.50864
GO:0038061	NIK/NF-kappaB signaling	77	0.0502795	bottom	0.0018	2.74473
HSA-69656	Cyclin A:Cdk2-associated events at S phase entry	77	0.0496668	bottom	0.00048	3.31876
HSA-9664422	FCGR3A-mediated phagocytosis	54	0.0494442	bottom	0.0072	2.14267
GO:0010972	Negative regulation of g2/m transition of mitotic cell cycle	80	0.0493918	bottom	0.00011	3.95861
GO:1902749	Regulation of cell cycle g2/m phase transition	186	0.0481407	bottom	0.0065	2.18709
HSA-69002	DNA Replication Pre-Initiation	74	0.0458642	bottom	0.0075	2.12494
HSA-69202	Cyclin E associated events during G1/S transition	75	0.0454028	bottom	0.0014	2.85387
HSA-69052	Switching of origins to a post-replicative state	81	0.0449663	bottom	0.0042	2.37675
HSA-450531	Regulation of mRNA stability by proteins that bind AU-rich elements	83	0.0439922	bottom	0.0018	2.74473
GO:1902750	Negative regulation of cell cycle g2/m phase transition	91	0.0415472	bottom	0.00035	3.45593
HSA-6807070	PTEN Regulation	128	0.0399888	bottom	0.0004	3.39794
GO:0033209	Tumor necrosis factor-mediated signaling pathway	105	0.0385688	bottom	0.0013	2.88606
HSA-5668541	TNFR2 non-canonical NF-kB pathway	84	0.0373802	bottom	6.4e-05	4.19382
HSA-162909	Host Interactions of HIV factors	121	0.0357404	bottom	0.00029	3.5376
HSA-5673001	RAF/MAP kinase cascade	193	0.0355459	bottom	0.0098	2.00877
HSA-8878171	Transcriptional regulation by RUNX1	161	0.0326326	bottom	0.0032	2.49485
hsa04010	MAPK signaling pathway	194	0.0292284	bottom	0.0019	2.72125
HSA-157118	Signaling by NOTCH	166	0.025641	bottom	0.0023	2.63827
HSA-983705	Signaling by the B Cell Receptor (BCR)	99	0.0242768	bottom	1.18e-05	4.92812
HSA-8939236	RUNX1 regulates transcription of genes involved in differentiation of HSCs	74	0.0209535	bottom	0.0075	2.12494
HSA-376176	Signaling by ROBO receptors	184	0.0188086	bottom	0.0098	2.00877
HSA-9010553	Regulation of expression of SLITs and ROBOs	150	0.0172224	bottom	0.0047	2.3279
HSA-69563	p53-Dependent G1 DNA Damage Response	59	0.00632852	bottom	0.0012	2.92082
HSA-69615	G1/S DNA Damage Checkpoints	60	0.00383842	bottom	0.0019	2.72125
hsa04660	T cell receptor signaling pathway	75	0.949142	both ends	0.00014	3.85387
HSA-380108	Chemokine receptors bind chemokines	34	0.592986	both ends	3.87e-05	4.41229
GO:0072678	T cell migration	23	0.463627	both ends	0.003	2.52288
GO:0048247	Lymphocyte chemotaxis	34	0.432112	both ends	0.0095	2.02228
HSA-375276	Peptide ligand-binding receptors	60	0.413861	both ends	0.00016	3.79588
GO:0072676	Lymphocyte migration	51	0.398391	both ends	0.0012	2.92082
GO:0030593	Neutrophil chemotaxis	57	0.394883	both ends	0.0017	2.76955
hsa04061	Viral protein interaction with cytokine and cytokine receptor	62	0.394154	both ends	0.00015	3.82391
GO:0070232	Regulation of t cell apoptotic process	25	0.388909	both ends	0.0032	2.49485
GO:2000107	Negative regulation of leukocyte apoptotic process	38	0.36701	both ends	0.002	2.69897
GO:1990869	Cellular response to chemokine	57	0.365492	both ends	0.007	2.1549
GO:1990266	Neutrophil migration	62	0.361982	both ends	0.0063	2.20066
GO:0071621	Granulocyte chemotaxis	63	0.355247	both ends	0.0038	2.42022
GO:0030595	Leukocyte chemotaxis	105	0.35335	both ends	4.62e-06	5.33536
GO:0002686	Negative regulation of leukocyte migration	29	0.345537	both ends	0.002	2.69897
GO:0060326	Cell chemotaxis	134	0.325219	both ends	1.25e-05	4.90309
HSA-6785807	Interleukin-4 and Interleukin-13 signaling	83	0.319181	both ends	1.03e-05	4.98716
HSA-373076	Class A/1 (Rhodopsin-like receptors)	106	0.317609	both ends	2.85e-05	4.54516
hsa04060	Cytokine-cytokine receptor interaction	137	0.307539	both ends	1.43e-05	4.84466
HSA-500792	GPCR ligand binding	137	0.303303	both ends	5.73e-06	5.24185
GO:2000106	Regulation of leukocyte apoptotic process	70	0.274134	both ends	0.00024	3.61979
HSA-216083	Integrin cell surface interactions	46	0.26363	both ends	0.0013	2.88606
hsa04610	Complement and coagulation cascades	40	0.241181	both ends	0.0013	2.88606
HSA-2173782	Binding and Uptake of Ligands by Scavenger Receptors	21	0.23886	both ends	0.0073	2.13668
hsa04924	Renin secretion	33	0.233263	both ends	0.00032	3.49485
HSA-6783783	Interleukin-10 signaling	41	0.228949	both ends	0.0032	2.49485
GO:0002685	Regulation of leukocyte migration	146	0.217481	both ends	0.00012	3.92082
GO:0050729	Positive regulation of inflammatory response	99	0.21606	both ends	2.23e-06	5.6517
GO:0007204	Positive regulation of cytosolic calcium ion concentration	137	0.210953	both ends	0.0018	2.74473
GO:1903039	Positive regulation of leukocyte cell-cell adhesion	161	0.210369	both ends	4.99e-06	5.3019
GO:0032649	Regulation of interferon-gamma production	67	0.209548	both ends	0.0063	2.20066
HSA-381426	Regulation of Insulin-like Growth Factor (IGF) transport and uptake by Insulin-like Growth Factor Binding Proteins (IGFBPs)	63	0.205679	both ends	0.00073	3.13668
GO:0050870	Positive regulation of t cell activation	147	0.204543	both ends	0.0001	4
HSA-975634	Retinoid metabolism and transport	21	0.204176	both ends	0.0063	2.20066
GO:0046718	Viral entry into host cell	68	0.198643	both ends	0.0097	2.01323
GO:0006959	Humoral immune response	109	0.198467	both ends	0.00049	3.3098
GO:0051480	Regulation of cytosolic calcium ion concentration	153	0.194703	both ends	0.00071	3.14874
GO:0022409	Positive regulation of cell-cell adhesion	186	0.193583	both ends	1.69e-06	5.77211
GO:0048661	Positive regulation of smooth muscle cell proliferation	62	0.193375	both ends	0.0093	2.03152
HSA-202733	Cell surface interactions at the vascular wall	83	0.190268	both ends	0.0015	2.82391
GO:0050920	Regulation of chemotaxis	150	0.187018	both ends	0.0085	2.07058
hsa04970	Salivary secretion	37	0.176051	both ends	0.0072	2.14267
HSA-198933	Immunoregulatory interactions between a Lymphoid and a non-Lymphoid cell	79	0.173032	both ends	0.0075	2.12494
hsa04062	Chemokine signaling pathway	140	0.172533	both ends	0.00027	3.56864
GO:0071219	Cellular response to molecule of bacterial origin	149	0.171596	both ends	0.00019	3.72125
GO:0071222	Cellular response to lipopolysaccharide	141	0.169929	both ends	0.00036	3.4437
GO:0030198	Extracellular matrix organization	165	0.168468	both ends	0.00013	3.88606
GO:0050866	Negative regulation of cell activation	136	0.16751	both ends	4.65e-05	4.33255
GO:0070372	Regulation of erk1 and erk2 cascade	184	0.165686	both ends	0.00026	3.58503
GO:0070663	Regulation of leukocyte proliferation	168	0.16396	both ends	0.0033	2.48149
GO:0071346	Cellular response to interferon-gamma	133	0.162225	both ends	0.00077	3.11351
hsa05323	Rheumatoid arthritis	66	0.161262	both ends	0.0013	2.88606
GO:0034341	Response to interferon-gamma	150	0.157399	both ends	0.0011	2.95861
GO:0048660	Regulation of smooth muscle cell proliferation	89	0.15708	both ends	0.0012	2.92082
hsa04145	Phagosome	113	0.156592	both ends	1.97e-05	4.70553
HSA-418594	G alpha (i) signalling events	171	0.152793	both ends	3.19e-06	5.49621
GO:1903555	Regulation of tumor necrosis factor superfamily cytokine production	121	0.150888	both ends	0.00052	3.284
GO:0071216	Cellular response to biotic stimulus	171	0.147365	both ends	0.001	3
GO:0045766	Positive regulation of angiogenesis	106	0.146195	both ends	0.002	2.69897
hsa00600	Sphingolipid metabolism	34	0.144793	both ends	0.0063	2.20066
GO:0032680	Regulation of tumor necrosis factor production	118	0.143971	both ends	0.0016	2.79588
HSA-1474244	Extracellular matrix organization	149	0.143017	both ends	9.47e-05	4.02365
GO:1902107	Positive regulation of leukocyte differentiation	120	0.14249	both ends	7.27e-05	4.13847
hsa04072	Phospholipase D signaling pathway	102	0.142488	both ends	0.0099	2.00436
GO:0045580	Regulation of t cell differentiation	106	0.141798	both ends	0.0048	2.31876
GO:0045619	Regulation of lymphocyte differentiation	127	0.139784	both ends	0.00031	3.50864
GO:0031348	Negative regulation of defense response	147	0.136018	both ends	0.0095	2.02228
GO:1904018	Positive regulation of vasculature development	116	0.135948	both ends	0.00077	3.11351
hsa05202	Transcriptional misregulation in cancer	119	0.135452	both ends	0.0027	2.56864
hsa04971	Gastric acid secretion	39	0.132082	both ends	0.0019	2.72125
GO:0008015	Blood circulation	182	0.128967	both ends	0.0099	2.00436
GO:1903708	Positive regulation of hemopoiesis	153	0.127823	both ends	0.00077	3.11351
GO:0003013	Circulatory system process	196	0.125508	both ends	0.0051	2.29243
hsa04210	Apoptosis	115	0.125142	both ends	0.0027	2.56864
hsa04972	Pancreatic secretion	40	0.123486	both ends	0.005	2.30103
hsa04020	Calcium signaling pathway	91	0.121091	both ends	0.005	2.30103
GO:0001525	Angiogenesis	179	0.11735	both ends	0.00012	3.92082
GO:0045765	Regulation of angiogenesis	188	0.117302	both ends	0.0033	2.48149
hsa04015	Rap1 signaling pathway	124	0.11685	both ends	0.00027	3.56864
HSA-416476	G alpha (q) signalling events	96	0.112245	both ends	0.0014	2.85387
HSA-428157	Sphingolipid metabolism	64	0.10922	both ends	0.0018	2.74473
GO:0002695	Negative regulation of leukocyte activation	122	0.106264	both ends	0.00061	3.21467
GO:0015718	Monocarboxylic acid transport	78	0.102486	both ends	0.006	2.22185
hsa04726	Serotonergic synapse	49	0.100546	both ends	0.0053	2.27572
hsa04510	Focal adhesion	136	0.098679	both ends	0.01	2
GO:0030336	Negative regulation of cell migration	166	0.0953027	both ends	0.007	2.1549
GO:0050678	Regulation of epithelial cell proliferation	196	0.0937737	both ends	0.0001	4
GO:2000146	Negative regulation of cell motility	173	0.0937583	both ends	0.0015	2.82391
GO:0001936	Regulation of endothelial cell proliferation	81	0.0903286	both ends	0.00016	3.79588
GO:0040013	Negative regulation of locomotion	193	0.0885385	both ends	0.0016	2.79588
hsa05140	Leishmaniasis	59	0.0870534	both ends	0.0076	2.11919
GO:0051271	Negative regulation of cellular component movement	196	0.0839474	both ends	0.0056	2.25181
GO:0006909	Phagocytosis	171	0.0772768	both ends	6.52e-05	4.18575
GO:0002699	Positive regulation of immune effector process	163	0.0772265	both ends	0.006	2.22185
HSA-76002	Platelet activation, signaling and aggregation	187	0.0765223	both ends	5.74e-05	4.24109
HSA-9658195	Leishmania infection	149	0.0756204	both ends	6.4e-05	4.19382
hsa04724	Glutamatergic synapse	57	0.0718732	both ends	0.0017	2.76955
GO:0046942	Carboxylic acid transport	162	0.0707056	both ends	0.0028	2.55284
GO:0032868	Response to insulin	174	0.0703528	both ends	0.0013	2.88606
hsa04380	Osteoclast differentiation	108	0.0695273	both ends	0.0013	2.88606
hsa05205	Proteoglycans in cancer	140	0.0650054	both ends	0.0027	2.56864
HSA-112043	PLC beta mediated events	33	0.0596484	both ends	0.0085	2.07058
GO:0110053	Regulation of actin filament organization	196	0.057071	both ends	0.003	2.52288
HSA-194138	Signaling by VEGF	92	0.0568662	both ends	5.66e-05	4.24718
HSA-4420097	VEGFA-VEGFR2 Pathway	86	0.0542143	both ends	0.00023	3.63827
hsa04625	C-type lectin receptor signaling pathway	88	0.0397155	both ends	0.0063	2.20066
hsa04662	B cell receptor signaling pathway	70	0.0320657	both ends	0.0013	2.88606
HSA-9006931	Signaling by Nuclear Receptors	194	0.0175379	both ends	0.0023	2.63827
