# Supplementary material for: An isoform quantitative trait locus in SBNO2 links genetic susceptibility to Crohn’s disease with defective antimicrobial activity
Source: Nat Commun. 2024 May 28;15:4529. doi: 10.1038/s41467-024-47218-3 (PMC11133462; doi:10.1038/s41467-024-47218-3)
Supplement: Supplementary file 8 — Supplementary Data 5 [file 41467_2024_47218_MOESM8_ESM.xlsx]

## Sheet: Pathways
#term ID	term description	genes mapped	enrichment score	direction	false discovery rate	-Log10FDR
hsa04115	p53 signaling pathway	64	0.344908	top	0.0041	2.38722
GO:0033572	Transferrin transport	29	0.159735	top	0.0031	2.50864
HSA-9616222	Transcriptional regulation of granulopoiesis	38	0.151819	top	0.0094	2.02687
HSA-72764	Eukaryotic Translation Termination	88	0.101991	top	0.00045	3.34679
HSA-156902	Peptide chain elongation	84	0.100911	top	0.00045	3.34679
HSA-192823	Viral mRNA Translation	84	0.100798	top	0.00045	3.34679
HSA-975956	Nonsense Mediated Decay (NMD) independent of the Exon Junction Complex (EJC)	90	0.099918	top	0.00079	3.10237
HSA-156842	Eukaryotic Translation Elongation	87	0.0972784	top	0.00062	3.20761
HSA-2408557	Selenocysteine synthesis	88	0.0936814	top	0.0023	2.63827
HSA-9633012	Response of EIF2AK4 (GCN2) to amino acid deficiency	96	0.0766798	top	0.0041	2.38722
hsa03010	Ribosome	128	0.0748008	top	0.0041	2.38722
HSA-168273	Influenza Viral RNA Transcription and Replication	131	0.0651238	top	0.00062	3.20761
HSA-6799198	Complex I biogenesis	55	0.0604953	top	0.0054	2.26761
hsa00190	Oxidative phosphorylation	114	0.0592921	top	0.0099	2.00436
GO:0019083	Viral transcription	114	0.0473216	top	0.0034	2.46852
GO:0033108	Mitochondrial respiratory chain complex assembly	100	0.0337285	top	0.0036	2.4437
GO:0032490	Detection of molecule of bacterial origin	9	1.49186	bottom	0.0042	2.37675
HSA-5686938	Regulation of TLR by endogenous ligand	12	1.39873	bottom	0.00082	3.08619
GO:0034142	Toll-like receptor 4 signaling pathway	18	0.945525	bottom	0.0029	2.5376
GO:0034143	Regulation of toll-like receptor 4 signaling pathway	16	0.91773	bottom	0.0084	2.07572
hsa04620	Toll-like receptor signaling pathway	83	0.351809	bottom	0.0078	2.10791
GO:0062207	Regulation of pattern recognition receptor signaling pathway	76	0.262976	bottom	0.0047	2.3279
GO:0002221	Pattern recognition receptor signaling pathway	108	0.253208	bottom	0.0023	2.63827
HSA-2029482	Regulation of actin dynamics for phagocytic cup formation	56	0.25092	bottom	2.63e-05	4.58004
HSA-373760	L1CAM interactions	74	0.250065	bottom	0.0025	2.60206
HSA-877300	Interferon gamma signaling	74	0.236915	bottom	0.00045	3.34679
HSA-3371497	HSP90 chaperone cycle for steroid hormone receptors (SHR)	42	0.228237	bottom	0.00062	3.20761
GO:0045089	Positive regulation of innate immune response	169	0.218288	bottom	0.001	3
GO:0060333	Interferon-gamma-mediated signaling pathway	63	0.204013	bottom	0.0088	2.05552
GO:0002833	Positive regulation of response to biotic stimulus	198	0.203719	bottom	0.00032	3.49485
GO:0038096	Fc-gamma receptor signaling pathway involved in phagocytosis	66	0.198806	bottom	2.78e-05	4.55596
GO:0038094	Fc-gamma receptor signaling pathway	69	0.188454	bottom	4.87e-05	4.31247
HSA-9664422	FCGR3A-mediated phagocytosis	54	0.184345	bottom	0.00045	3.34679
HSA-2029480	Fcgamma receptor (FCGR) dependent phagocytosis	79	0.181776	bottom	7.94e-06	5.10018
GO:0060337	Type i interferon signaling pathway	53	0.175744	bottom	1.2e-06	5.92082
GO:0034340	Response to type i interferon	58	0.166405	bottom	7.04e-07	6.15243
GO:0001816	Cytokine production	113	0.161477	bottom	0.0012	2.92082
HSA-983170	Antigen Presentation: Folding, assembly and peptide loading of class I MHC	25	0.156797	bottom	0.0036	2.4437
HSA-909733	Interferon alpha/beta signaling	56	0.156427	bottom	4.12e-07	6.3851
HSA-913531	Interferon Signaling	167	0.154345	bottom	7.02e-08	7.15366
hsa05164	Influenza A	130	0.150682	bottom	1.11e-06	5.95468
hsa04666	Fc gamma R-mediated phagocytosis	80	0.145693	bottom	3.31e-05	4.48017
HSA-1236975	Antigen processing-Cross presentation	93	0.140072	bottom	2.63e-05	4.58004
HSA-1236974	ER-Phagosome pathway	79	0.137021	bottom	0.0002	3.69897
hsa04720	Long-term potentiation	44	0.131162	bottom	0.0033	2.48149
GO:0034341	Response to interferon-gamma	157	0.131035	bottom	5.3e-06	5.27572
GO:0002479	Antigen processing and presentation of exogenous peptide antigen via mhc class i, tap-dependent	72	0.127608	bottom	0.00032	3.49485
HSA-5663213	RHO GTPases Activate WASPs and WAVEs	34	0.125508	bottom	0.0097	2.01323
hsa04662	B cell receptor signaling pathway	71	0.123094	bottom	0.0024	2.61979
HSA-2682334	EPH-Ephrin signaling	69	0.122073	bottom	0.00068	3.16749
hsa05160	Hepatitis C	113	0.120381	bottom	5.42e-06	5.266
hsa04810	Regulation of actin cytoskeleton	146	0.115888	bottom	0.00015	3.82391
HSA-2132295	MHC class II antigen presentation	92	0.110853	bottom	0.0032	2.49485
hsa04530	Tight junction	95	0.109988	bottom	0.0033	2.48149
GO:0038093	Fc receptor signaling pathway	157	0.105271	bottom	0.00011	3.95861
hsa04145	Phagosome	115	0.103876	bottom	0.0003	3.52288
hsa05230	Central carbon metabolism in cancer	52	0.099642	bottom	0.00079	3.10237
HSA-8856688	Golgi-to-ER retrograde transport	101	0.0994004	bottom	0.0037	2.4318
GO:0019882	Antigen processing and presentation	190	0.0922865	bottom	1.51e-05	4.82102
GO:0071346	Cellular response to interferon-gamma	139	0.0912357	bottom	4.87e-05	4.31247
GO:0002474	Antigen processing and presentation of peptide antigen via mhc class i	93	0.0911199	bottom	6.47e-05	4.1891
hsa05130	Pathogenic Escherichia coli infection	146	0.086991	bottom	0.0089	2.05061
hsa04670	Leukocyte transendothelial migration	73	0.0851481	bottom	0.0021	2.67778
GO:0019884	Antigen processing and presentation of exogenous antigen	157	0.0843816	bottom	4.82e-06	5.31695
GO:0048002	Antigen processing and presentation of peptide antigen	168	0.0833887	bottom	1.51e-05	4.82102
GO:0042590	Antigen processing and presentation of exogenous peptide antigen via mhc class i	77	0.0813229	bottom	0.0024	2.61979
GO:0002478	Antigen processing and presentation of exogenous peptide antigen	153	0.0748309	bottom	1.99e-05	4.70115
HSA-6811442	Intra-Golgi and retrograde Golgi-to-ER traffic	165	0.0731734	bottom	0.0034	2.46852
hsa05132	Salmonella infection	187	0.0722273	bottom	0.00069	3.16115
GO:0051607	Defense response to virus	170	0.0721623	bottom	1.21e-05	4.91721
hsa04730	Long-term depression	43	0.0698106	bottom	0.0055	2.25964
hsa05162	Measles	111	0.0689557	bottom	0.0015	2.82391
hsa05211	Renal cell carcinoma	61	0.0683701	bottom	0.0051	2.29243
hsa05206	MicroRNAs in cancer	127	0.0680162	bottom	0.0025	2.60206
HSA-199977	ER to Golgi Anterograde Transport	127	0.0651653	bottom	0.0036	2.4437
hsa05161	Hepatitis B	133	0.0649718	bottom	0.0064	2.19382
HSA-948021	Transport to the Golgi and subsequent modification	148	0.0641027	bottom	0.0036	2.4437
hsa04141	Protein processing in endoplasmic reticulum	153	0.0623541	bottom	1.48e-07	6.82974
HSA-109581	Apoptosis	148	0.0590878	bottom	0.0032	2.49485
hsa05169	Epstein-Barr virus infection	164	0.0583238	bottom	0.0038	2.42022
HSA-5357801	Programmed Cell Death	160	0.0561979	bottom	0.0062	2.20761
hsa04550	Signaling pathways regulating pluripotency of stem cells	80	0.0503947	bottom	0.007	2.1549
GO:0006888	Endoplasmic reticulum to golgi vesicle-mediated transport	160	0.0441192	bottom	0.001	3
hsa05170	Human immunodeficiency virus 1 infection	160	0.0269747	bottom	0.0093	2.03152
hsa03013	RNA transport	146	0.024903	bottom	0.0064	2.19382
hsa04650	Natural killer cell mediated cytotoxicity	73	0.0233616	bottom	0.0065	2.18709
GO:0050870	Positive regulation of t cell activation	151	0.0145398	bottom	0.0039	2.40894
GO:0050792	Regulation of viral process	182	0.0101307	bottom	0.00049	3.3098
hsa05100	Bacterial invasion of epithelial cells	58	0.00510154	bottom	0.0011	2.95861
GO:0045069	Regulation of viral genome replication	86	0.00345859	bottom	0.0084	2.07572
GO:1903900	Regulation of viral life cycle	126	0.00208754	bottom	0.0023	2.63827
GO:0043903	Regulation of symbiotic process	191	0.00108603	bottom	0.00047	3.3279
hsa05167	Kaposi sarcoma-associated herpesvirus infection	149	0.000431118	bottom	0.0012	2.92082
GO:0048525	Negative regulation of viral process	84	7.76567e-06	bottom	0.004	2.39794
GO:0006953	Acute-phase response	24	1.20749	both ends	0.0031	2.50864
HSA-380108	Chemokine receptors bind chemokines	33	1.05255	both ends	2.88e-05	4.54061
hsa04061	Viral protein interaction with cytokine and cytokine receptor	64	0.95771	both ends	8.82e-09	8.05453
GO:0048247	Lymphocyte chemotaxis	35	0.886813	both ends	0.00039	3.40894
GO:0070098	Chemokine-mediated signaling pathway	50	0.83146	both ends	0.00022	3.65758
GO:0002526	Acute inflammatory response	41	0.780721	both ends	0.0046	2.33724
hsa04060	Cytokine-cytokine receptor interaction	147	0.737482	both ends	7.93e-16	15.1007
HSA-6785807	Interleukin-4 and Interleukin-13 signaling	85	0.711861	both ends	6.58e-09	8.18177
GO:1990869	Cellular response to chemokine	59	0.707578	both ends	0.00011	3.95861
GO:0072676	Lymphocyte migration	52	0.68033	both ends	0.00055	3.25964
HSA-375276	Peptide ligand-binding receptors	62	0.670427	both ends	3.98e-05	4.40012
GO:0030593	Neutrophil chemotaxis	58	0.657647	both ends	1.89e-06	5.72354
GO:0071621	Granulocyte chemotaxis	64	0.62663	both ends	6.27e-08	7.20273
GO:1990266	Neutrophil migration	63	0.616189	both ends	5.09e-06	5.29328
HSA-6783783	Interleukin-10 signaling	43	0.609212	both ends	2.91e-06	5.53611
GO:0097530	Granulocyte migration	69	0.591025	both ends	1.76e-07	6.75449
GO:0060326	Cell chemotaxis	137	0.564921	both ends	4.63e-14	13.3344
GO:0030595	Leukocyte chemotaxis	105	0.560758	both ends	6.98e-12	11.1561
GO:0042116	Macrophage activation	44	0.54437	both ends	0.00046	3.33724
GO:0072678	T cell migration	22	0.516643	both ends	0.0052	2.284
GO:0002690	Positive regulation of leukocyte chemotaxis	70	0.506935	both ends	0.00032	3.49485
hsa04630	JAK-STAT signaling pathway	103	0.501521	both ends	4.08e-07	6.38934
hsa05144	Malaria	29	0.498483	both ends	0.0031	2.50864
GO:0097529	Myeloid leukocyte migration	87	0.493063	both ends	1.09e-07	6.96257
GO:0046425	Regulation of receptor signaling pathway via jak-stat	78	0.486618	both ends	0.0042	2.37675
GO:1904892	Regulation of receptor signaling pathway via stat	81	0.486443	both ends	0.005	2.30103
GO:0002687	Positive regulation of leukocyte migration	103	0.458665	both ends	2.17e-06	5.66354
GO:0001706	Endoderm formation	33	0.455284	both ends	0.0033	2.48149
hsa04640	Hematopoietic cell lineage	57	0.435177	both ends	0.00053	3.27572
GO:0050731	Positive regulation of peptidyl-tyrosine phosphorylation	119	0.43337	both ends	0.00047	3.3279
GO:0032755	Positive regulation of interleukin-6 production	69	0.428266	both ends	0.00038	3.42022
GO:0002688	Regulation of leukocyte chemotaxis	90	0.427887	both ends	0.00023	3.63827
HSA-373076	Class A/1 (Rhodopsin-like receptors)	107	0.424086	both ends	2.59e-05	4.5867
GO:0050921	Positive regulation of chemotaxis	101	0.415261	both ends	0.00031	3.50864
hsa05219	Bladder cancer	33	0.387055	both ends	0.0052	2.284
GO:0050830	Defense response to gram-positive bacterium	49	0.383103	both ends	0.0033	2.48149
GO:0050729	Positive regulation of inflammatory response	103	0.380874	both ends	2.45e-05	4.61083
hsa05323	Rheumatoid arthritis	67	0.375787	both ends	2.11e-07	6.67572
HSA-500792	GPCR ligand binding	137	0.375015	both ends	2.63e-05	4.58004
GO:0033273	Response to vitamin	51	0.364653	both ends	0.0029	2.5376
GO:0002685	Regulation of leukocyte migration	147	0.352643	both ends	7.42e-07	6.1296
GO:0001704	Formation of primary germ layer	66	0.351169	both ends	0.0039	2.40894
GO:0071219	Cellular response to molecule of bacterial origin	157	0.347293	both ends	2.87e-07	6.54212
GO:0071222	Cellular response to lipopolysaccharide	149	0.345164	both ends	1.98e-06	5.70333
GO:0006959	Humoral immune response	115	0.342705	both ends	1.86e-05	4.73049
GO:0050920	Regulation of chemotaxis	152	0.326626	both ends	2.04e-05	4.69037
GO:0050730	Regulation of peptidyl-tyrosine phosphorylation	167	0.31398	both ends	0.001	3
hsa04657	IL-17 signaling pathway	71	0.31326	both ends	0.0003	3.52288
GO:0032675	Regulation of interleukin-6 production	100	0.30517	both ends	0.00055	3.25964
hsa05133	Pertussis	63	0.303892	both ends	0.00018	3.74473
GO:0030890	Positive regulation of b cell proliferation	31	0.30302	both ends	0.0029	2.5376
GO:0071216	Cellular response to biotic stimulus	179	0.302927	both ends	7.04e-07	6.15243
GO:1903555	Regulation of tumor necrosis factor superfamily cytokine production	125	0.299228	both ends	0.0022	2.65758
GO:0032680	Regulation of tumor necrosis factor production	122	0.294034	both ends	0.0041	2.38722
GO:0042742	Defense response to bacterium	109	0.293883	both ends	0.00022	3.65758
GO:0007204	Positive regulation of cytosolic calcium ion concentration	146	0.291442	both ends	9.8e-05	4.00877
GO:0051897	Positive regulation of protein kinase b signaling	102	0.289281	both ends	0.00056	3.25181
GO:0044409	Entry into host	76	0.287891	both ends	1.99e-05	4.70115
hsa04062	Chemokine signaling pathway	141	0.267178	both ends	1.48e-07	6.82974
hsa05218	Melanoma	48	0.266715	both ends	0.00093	3.03152
GO:0052126	Movement in host environment	81	0.266186	both ends	7.42e-05	4.1296
GO:0007369	Gastrulation	93	0.263599	both ends	0.0096	2.01773
GO:0007159	Leukocyte cell-cell adhesion	38	0.262818	both ends	0.0036	2.4437
GO:0051480	Regulation of cytosolic calcium ion concentration	163	0.257265	both ends	0.00027	3.56864
GO:0007584	Response to nutrient	102	0.256851	both ends	0.0015	2.82391
GO:0046718	Viral entry into host cell	69	0.255028	both ends	2.81e-05	4.55129
hsa05214	Glioma	60	0.254646	both ends	0.00034	3.46852
hsa05223	Non-small cell lung cancer	59	0.247618	both ends	0.0033	2.48149
hsa04928	Parathyroid hormone synthesis, secretion and action	74	0.233148	both ends	0.00018	3.74473
HSA-418594	G alpha (i) signalling events	172	0.231234	both ends	0.0011	2.95861
hsa05202	Transcriptional misregulation in cancer	124	0.230104	both ends	0.005	2.30103
GO:0050671	Positive regulation of lymphocyte proliferation	96	0.219171	both ends	0.00045	3.34679
hsa05152	Tuberculosis	135	0.218692	both ends	0.00074	3.13077
GO:0070665	Positive regulation of leukocyte proliferation	105	0.218597	both ends	0.00084	3.07572
GO:0051896	Regulation of protein kinase b signaling	142	0.217442	both ends	0.00026	3.58503
GO:0032946	Positive regulation of mononuclear cell proliferation	97	0.215342	both ends	0.0006	3.22185
GO:0070372	Regulation of erk1 and erk2 cascade	190	0.212994	both ends	2.36e-05	4.62709
GO:0045766	Positive regulation of angiogenesis	112	0.210254	both ends	0.0053	2.27572
GO:0070373	Negative regulation of erk1 and erk2 cascade	53	0.208337	both ends	0.00097	3.01323
hsa05146	Amoebiasis	65	0.207244	both ends	0.0061	2.21467
hsa05140	Leishmaniasis	61	0.201097	both ends	0.0024	2.61979
GO:1905952	Regulation of lipid localization	97	0.1938	both ends	0.0023	2.63827
GO:0006909	Phagocytosis	167	0.191026	both ends	1.97e-09	8.70553
GO:0002250	Adaptive immune response	200	0.189837	both ends	0.00031	3.50864
hsa05216	Thyroid cancer	31	0.183765	both ends	0.0012	2.92082
hsa05225	Hepatocellular carcinoma	115	0.180334	both ends	0.00018	3.74473
GO:0051100	Negative regulation of binding	125	0.177911	both ends	0.004	2.39794
hsa05224	Breast cancer	88	0.176403	both ends	0.0012	2.92082
hsa05205	Proteoglycans in cancer	144	0.174698	both ends	0.0033	2.48149
GO:2001236	Regulation of extrinsic apoptotic signaling pathway	120	0.172094	both ends	0.00032	3.49485
GO:0001525	Angiogenesis	190	0.171801	both ends	0.0004	3.39794
hsa05210	Colorectal cancer	72	0.167645	both ends	0.00065	3.18709
HSA-1474244	Extracellular matrix organization	161	0.16498	both ends	0.0094	2.02687
GO:0030099	Myeloid cell differentiation	174	0.164671	both ends	0.0015	2.82391
hsa04933	AGE-RAGE signaling pathway in diabetic complications	79	0.161946	both ends	0.0012	2.92082
GO:0031099	Regeneration	94	0.159141	both ends	0.0054	2.26761
GO:0051701	Interaction with host	119	0.156826	both ends	0.0006	3.22185
hsa04216	Ferroptosis	37	0.15571	both ends	0.0052	2.284
hsa04668	TNF signaling pathway	100	0.154531	both ends	0.0064	2.19382
hsa05212	Pancreatic cancer	66	0.151862	both ends	0.0012	2.92082
GO:1903039	Positive regulation of leukocyte cell-cell adhesion	165	0.150961	both ends	6.26e-05	4.20343
hsa04664	Fc epsilon RI signaling pathway	53	0.150948	both ends	0.0052	2.284
GO:0002699	Positive regulation of immune effector process	163	0.150642	both ends	0.00032	3.49485
GO:0050670	Regulation of lymphocyte proliferation	157	0.146203	both ends	0.0034	2.46852
GO:0022409	Positive regulation of cell-cell adhesion	190	0.14604	both ends	1.21e-05	4.91721
GO:0032944	Regulation of mononuclear cell proliferation	158	0.144314	both ends	0.004	2.39794
GO:0070663	Regulation of leukocyte proliferation	170	0.143318	both ends	0.0046	2.33724
GO:0048545	Response to steroid hormone	190	0.142265	both ends	0.0096	2.01773
GO:0008360	Regulation of cell shape	127	0.140708	both ends	0.0019	2.72125
hsa05213	Endometrial cancer	48	0.135416	both ends	0.00093	3.03152
GO:2001235	Positive regulation of apoptotic signaling pathway	147	0.135234	both ends	0.0004	3.39794
GO:0042110	T cell activation	172	0.133584	both ends	0.0048	2.31876
GO:0010810	Regulation of cell-substrate adhesion	137	0.12983	both ends	0.0031	2.50864
GO:0045665	Negative regulation of neuron differentiation	133	0.129391	both ends	0.0058	2.23657
GO:0007162	Negative regulation of cell adhesion	195	0.129271	both ends	0.0053	2.27572
GO:1903532	Positive regulation of secretion by cell	192	0.128488	both ends	0.0053	2.27572
GO:0030098	Lymphocyte differentiation	167	0.127798	both ends	0.0034	2.46852
HSA-446728	Cell junction organization	42	0.126594	both ends	0.0069	2.16115
HSA-6802952	Signaling by BRAF and RAF fusions	53	0.123571	both ends	0.00079	3.10237
HSA-9658195	Leishmania infection	151	0.121795	both ends	5.45e-05	4.2636
GO:0030198	Extracellular matrix organization	179	0.121691	both ends	0.0025	2.60206
GO:0050768	Negative regulation of neurogenesis	164	0.120523	both ends	0.0006	3.22185
GO:0006869	Lipid transport	174	0.118699	both ends	0.0047	2.3279
GO:0043409	Negative regulation of mapk cascade	122	0.11326	both ends	0.008	2.09691
hsa04015	Rap1 signaling pathway	127	0.113106	both ends	0.0016	2.79588
GO:0002431	Fc receptor mediated stimulatory signaling pathway	68	0.112446	both ends	1.26e-05	4.89963
GO:0010721	Negative regulation of cell development	187	0.111522	both ends	0.00047	3.3279
HSA-6802957	Oncogenic MAPK signaling	69	0.111467	both ends	0.00057	3.24413
GO:0045216	Cell-cell junction organization	90	0.110254	both ends	0.0033	2.48149
GO:0030168	Platelet activation	95	0.109712	both ends	0.0039	2.40894
GO:0010876	Lipid localization	196	0.100186	both ends	0.0033	2.48149
GO:0051961	Negative regulation of nervous system development	180	0.099621	both ends	0.0054	2.26761
GO:0097193	Intrinsic apoptotic signaling pathway	126	0.0950179	both ends	0.0011	2.95861
hsa04380	Osteoclast differentiation	109	0.0918779	both ends	0.0025	2.60206
HSA-1912408	Pre-NOTCH Transcription and Translation	46	0.0917857	both ends	0.0094	2.02687
HSA-8939211	ESR-mediated signaling	146	0.0897735	both ends	0.0048	2.31876
GO:0007596	Blood coagulation	186	0.0870887	both ends	0.004	2.39794
GO:0007599	Hemostasis	190	0.0854607	both ends	0.004	2.39794
hsa05163	Human cytomegalovirus infection	172	0.0819754	both ends	7.19e-05	4.14327
GO:1901216	Positive regulation of neuron death	77	0.0760889	both ends	0.0024	2.61979
HSA-76002	Platelet activation, signaling and aggregation	189	0.0752059	both ends	0.0032	2.49485
HSA-201722	Formation of the beta-catenin:TCF transactivating complex	39	0.0740342	both ends	0.0034	2.46852
HSA-1912422	Pre-NOTCH Expression and Processing	61	0.0716615	both ends	0.0043	2.36653
GO:0019058	Viral life cycle	169	0.069031	both ends	0.005	2.30103
HSA-2559583	Cellular Senescence	136	0.0674923	both ends	0.0094	2.02687
HSA-9006931	Signaling by Nuclear Receptors	198	0.0673122	both ends	0.0056	2.25181
hsa04621	NOD-like receptor signaling pathway	143	0.0667596	both ends	9.48e-05	4.02319
GO:0060485	Mesenchyme development	104	0.0651701	both ends	0.0089	2.05061
GO:0007568	Aging	194	0.0640653	both ends	0.00052	3.284
GO:1902905	Positive regulation of supramolecular fiber organization	145	0.058938	both ends	0.0099	2.00436
GO:0043523	Regulation of neuron apoptotic process	132	0.0577211	both ends	0.0017	2.76955
HSA-2172127	DAP12 interactions	32	0.0427989	both ends	0.0094	2.02687
hsa05142	Chagas disease	79	0.0305078	both ends	0.00057	3.24413
hsa04071	Sphingolipid signaling pathway	96	0.0280485	both ends	0.00011	3.95861
HSA-194840	Rho GTPase cycle	120	0.021688	both ends	0.0034	2.46852
