# Supplementary material for: An isoform quantitative trait locus in SBNO2 links genetic susceptibility to Crohn’s disease with defective antimicrobial activity
Source: Nat Commun. 2024 May 28;15:4529. doi: 10.1038/s41467-024-47218-3 (PMC11133462; doi:10.1038/s41467-024-47218-3)
Supplement: Supplementary file 9 — Supplementary Data 6 [file 41467_2024_47218_MOESM9_ESM.xlsx]

## Sheet: Pathways
#term ID	term description	genes mapped	enrichment score	direction	false discovery rate	-Log10FDR
hsa04115	p53 signaling pathway	66	0.531481	top	0.00064	3.19382
HSA-110330	Recognition and association of DNA glycosylase with site containing an affected purine	24	0.230467	top	0.0012	2.92082
HSA-110331	Cleavage of the damaged purine	24	0.230467	top	0.0012	2.92082
HSA-73929	Base-Excision Repair, AP Site Formation	30	0.187196	top	0.0034	2.46852
HSA-8936459	RUNX1 regulates genes involved in megakaryocyte differentiation and platelet function	51	0.187044	top	0.0057	2.24413
HSA-73884	Base Excision Repair	57	0.184441	top	0.001	3
HSA-2299718	Condensation of Prophase Chromosomes	30	0.171989	top	0.0096	2.01773
GO:0006260	DNA replication	186	0.0532714	top	0.007	2.1549
HSA-174577	Activation of C3 and C5	6	1.85082	bottom	0.0088	2.05552
GO:0032490	Detection of molecule of bacterial origin	9	1.60249	bottom	0.0042	2.37675
HSA-5686938	Regulation of TLR by endogenous ligand	12	1.56193	bottom	0.0002	3.69897
HSA-166663	Initial triggering of complement	12	1.50971	bottom	0.00025	3.60206
GO:0034143	Regulation of toll-like receptor 4 signaling pathway	16	1.03067	bottom	0.0053	2.27572
GO:0034142	Toll-like receptor 4 signaling pathway	18	1.02596	bottom	0.0024	2.61979
GO:0006958	Complement activation, classical pathway	17	1.00353	bottom	0.0042	2.37675
GO:0098581	Detection of external biotic stimulus	17	0.908145	bottom	0.0079	2.10237
hsa05150	Staphylococcus aureus infection	43	0.631662	bottom	0.0012	2.92082
GO:0062208	Positive regulation of pattern recognition receptor signaling pathway	31	0.626352	bottom	0.00034	3.46852
GO:0031663	Lipopolysaccharide-mediated signaling pathway	33	0.57022	bottom	0.0049	2.3098
GO:0045123	Cellular extravasation	32	0.459645	bottom	0.0026	2.58503
GO:0050766	Positive regulation of phagocytosis	52	0.373911	bottom	0.0028	2.55284
GO:0007229	Integrin-mediated signaling pathway	71	0.356773	bottom	4.67e-06	5.33068
GO:0002224	Toll-like receptor signaling pathway	86	0.356355	bottom	2.06e-06	5.68613
GO:0060333	Interferon-gamma-mediated signaling pathway	65	0.32941	bottom	9.26e-07	6.03339
GO:0050764	Regulation of phagocytosis	72	0.328302	bottom	0.00064	3.19382
hsa04620	Toll-like receptor signaling pathway	87	0.32759	bottom	0.0011	2.95861
GO:0006096	Glycolytic process	28	0.320671	bottom	0.00036	3.4437
GO:0002221	Pattern recognition receptor signaling pathway	109	0.314259	bottom	7.47e-07	6.12668
GO:0006757	ATP generation from ADP	29	0.310285	bottom	0.00079	3.10237
GO:0046031	ADP metabolic process	36	0.300389	bottom	0.00046	3.33724
HSA-2029482	Regulation of actin dynamics for phagocytic cup formation	57	0.299908	bottom	1.31e-07	6.88273
hsa04666	Fc gamma R-mediated phagocytosis	80	0.299706	bottom	0.00015	3.82391
GO:0034121	Regulation of toll-like receptor signaling pathway	59	0.298875	bottom	0.0064	2.19382
GO:0060337	Type i interferon signaling pathway	54	0.298808	bottom	1.37e-10	9.86328
GO:0071346	Cellular response to interferon-gamma	143	0.295313	bottom	3.69e-10	9.43297
GO:0034341	Response to interferon-gamma	161	0.293996	bottom	4.82e-12	11.317
GO:0061621	Canonical glycolysis	22	0.29258	bottom	0.00064	3.19382
GO:0002755	MyD88-dependent toll-like receptor signaling pathway	29	0.290082	bottom	0.00071	3.14874
HSA-3928662	EPHB-mediated forward signaling	35	0.288122	bottom	0.00039	3.40894
GO:0034340	Response to type i interferon	59	0.281209	bottom	1.37e-10	9.86328
GO:0061620	Glycolytic process through glucose-6-phosphate	23	0.280971	bottom	0.0016	2.79588
HSA-877300	Interferon gamma signaling	77	0.279278	bottom	5.29e-06	5.27654
GO:0032755	Positive regulation of interleukin-6 production	73	0.278002	bottom	0.0023	2.63827
GO:2000401	Regulation of lymphocyte migration	47	0.276538	bottom	0.0078	2.10791
GO:0019674	NAD metabolic process	38	0.273839	bottom	0.0081	2.09151
HSA-2029480	Fcgamma receptor (FCGR) dependent phagocytosis	80	0.271813	bottom	7.19e-08	7.14327
hsa05140	Leishmaniasis	64	0.264211	bottom	0.00015	3.82391
GO:0038096	Fc-gamma receptor signaling pathway involved in phagocytosis	67	0.262936	bottom	1.97e-06	5.70553
GO:0038094	Fc-gamma receptor signaling pathway	70	0.254731	bottom	2.47e-06	5.6073
GO:0009179	Purine ribonucleoside diphosphate metabolic process	45	0.252506	bottom	0.002	2.69897
GO:0006007	Glucose catabolic process	25	0.250171	bottom	0.0016	2.79588
HSA-1236975	Antigen processing-Cross presentation	94	0.247567	bottom	2.37e-14	13.6253
GO:0032272	Negative regulation of protein polymerization	51	0.245562	bottom	0.0099	2.00436
HSA-9637690	Response of Mtb to phagocytosis	21	0.244836	bottom	0.00057	3.24413
GO:0006165	Nucleoside diphosphate phosphorylation	41	0.244593	bottom	0.0016	2.79588
GO:0032675	Regulation of interleukin-6 production	109	0.243972	bottom	0.0097	2.01323
GO:0002431	Fc receptor mediated stimulatory signaling pathway	69	0.243755	bottom	4.67e-06	5.33068
GO:0046939	Nucleotide phosphorylation	43	0.243389	bottom	0.0016	2.79588
hsa05133	Pertussis	65	0.243272	bottom	0.0065	2.18709
GO:0062207	Regulation of pattern recognition receptor signaling pathway	81	0.240579	bottom	0.0038	2.42022
HSA-9664422	FCGR3A-mediated phagocytosis	55	0.240313	bottom	1.68e-07	6.77469
HSA-198933	Immunoregulatory interactions between a Lymphoid and a non-Lymphoid cell	86	0.236336	bottom	0.0027	2.56864
HSA-913531	Interferon Signaling	172	0.232978	bottom	9.03e-12	11.0443
GO:0009185	Ribonucleoside diphosphate metabolic process	48	0.232752	bottom	0.0038	2.42022
HSA-9635486	Infection with Mycobacterium tuberculosis	24	0.230605	bottom	0.0003	3.52288
HSA-909733	Interferon alpha/beta signaling	57	0.230171	bottom	7.26e-09	8.13906
HSA-437239	Recycling pathway of L1	35	0.221822	bottom	0.0014	2.85387
GO:0002479	Antigen processing and presentation of exogenous peptide antigen via mhc class i, tap-dependent	72	0.219761	bottom	4.82e-12	11.317
GO:0006909	Phagocytosis	172	0.211055	bottom	1.08e-09	8.96658
hsa04662	B cell receptor signaling pathway	72	0.202872	bottom	0.00051	3.29243
GO:0002758	Innate immune response-activating signal transduction	96	0.199629	bottom	3.05e-05	4.5157
GO:0071349	Cellular response to interleukin-12	44	0.198816	bottom	0.0003	3.52288
hsa04145	Phagosome	118	0.197977	bottom	2.21e-10	9.65561
hsa04621	NOD-like receptor signaling pathway	147	0.197307	bottom	1.81e-06	5.74232
GO:0009132	Nucleoside diphosphate metabolic process	58	0.197302	bottom	0.0071	2.14874
HSA-1236978	Cross-presentation of soluble exogenous antigens (endosomes)	45	0.1968	bottom	2.19e-06	5.65956
GO:0002474	Antigen processing and presentation of peptide antigen via mhc class i	93	0.19461	bottom	1.18e-12	11.9281
GO:0045089	Positive regulation of innate immune response	173	0.194094	bottom	3.61e-07	6.44249
GO:0070671	Response to interleukin-12	45	0.193646	bottom	0.00047	3.3279
HSA-168898	Toll-like Receptor Cascades	142	0.19347	bottom	0.00025	3.60206
HSA-983170	Antigen Presentation: Folding, assembly and peptide loading of class I MHC	25	0.191706	bottom	0.00036	3.4437
GO:0002223	Stimulatory c-type lectin receptor signaling pathway	92	0.189438	bottom	2.82e-05	4.54975
hsa04720	Long-term potentiation	45	0.18727	bottom	0.00051	3.29243
HSA-1236974	ER-Phagosome pathway	79	0.186989	bottom	2.28e-11	10.6421
HSA-2682334	EPH-Ephrin signaling	74	0.185463	bottom	3.4e-05	4.46852
GO:0002220	Innate immune response activating cell surface receptor signaling pathway	95	0.184516	bottom	4.81e-05	4.31785
GO:0042590	Antigen processing and presentation of exogenous peptide antigen via mhc class i	77	0.184183	bottom	4.82e-12	11.317
hsa04612	Antigen processing and presentation	51	0.183028	bottom	0.00051	3.29243
HSA-373760	L1CAM interactions	78	0.180156	bottom	0.00041	3.38722
hsa05152	Tuberculosis	142	0.179883	bottom	1.32e-05	4.87943
GO:0002218	Activation of innate immune response	121	0.177678	bottom	4.06e-06	5.39147
GO:0070555	Response to interleukin-1	168	0.177177	bottom	6.06e-08	7.21753
HSA-9020591	Interleukin-12 signaling	42	0.17453	bottom	0.0001	4
HSA-202403	TCR signaling	102	0.174287	bottom	9.88e-06	5.00524
hsa04810	Regulation of actin cytoskeleton	150	0.174045	bottom	4.24e-09	8.37263
GO:0071347	Cellular response to interleukin-1	148	0.172761	bottom	3.14e-07	6.50307
HSA-3371497	HSP90 chaperone cycle for steroid hormone receptors (SHR)	42	0.16998	bottom	0.0075	2.12494
HSA-5621481	C-type lectin receptors (CLRs)	118	0.169874	bottom	3.52e-06	5.45346
GO:0035722	interleukin-12-mediated signaling pathway	42	0.16941	bottom	0.0013	2.88606
HSA-1169410	Antiviral mechanism by IFN-stimulated genes	80	0.168333	bottom	0.0013	2.88606
HSA-350562	Regulation of ornithine decarboxylase (ODC)	47	0.167801	bottom	9.34e-07	6.02965
GO:0048013	Ephrin receptor signaling pathway	66	0.167269	bottom	0.0065	2.18709
GO:0038093	Fc receptor signaling pathway	162	0.165374	bottom	4.86e-09	8.31336
HSA-8939902	Regulation of RUNX2 expression and activity	64	0.164139	bottom	8.38e-07	6.07676
HSA-166016	Toll Like Receptor 4 (TLR4) Cascade	122	0.16329	bottom	0.0068	2.16749
HSA-4608870	Asymmetric localization of PCP proteins	58	0.162792	bottom	1.5e-05	4.82391
hsa05164	Influenza A	133	0.161559	bottom	1.81e-06	5.74232
GO:0048002	Antigen processing and presentation of peptide antigen	172	0.161353	bottom	1.18e-12	11.9281
HSA-983705	Signaling by the B Cell Receptor (BCR)	101	0.160625	bottom	4.16e-07	6.38091
GO:0019882	Antigen processing and presentation	195	0.15886	bottom	3.58e-13	12.4461
HSA-4086400	PCP/CE pathway	80	0.157821	bottom	4.65e-06	5.33255
HSA-1445148	Translocation of SLC2A4 (GLUT4) to the plasma membrane	58	0.154819	bottom	0.0047	2.3279
GO:0010324	Membrane invagination	44	0.151407	bottom	0.0048	2.31876
GO:0060071	Wnt signaling pathway, planar cell polarity pathway	81	0.150178	bottom	3.51e-06	5.45469
GO:0008360	Regulation of cell shape	132	0.149129	bottom	0.0025	2.60206
GO:0006521	Regulation of cellular amino acid metabolic process	56	0.148504	bottom	9.26e-07	6.03339
GO:0002699	Positive regulation of immune effector process	171	0.144266	bottom	0.0001	4
GO:0008064	Regulation of actin polymerization or depolymerization	147	0.141488	bottom	0.0016	2.79588
GO:0030832	Regulation of actin filament length	148	0.140108	bottom	0.002	2.69897
HSA-5663213	RHO GTPases Activate WASPs and WAVEs	34	0.138611	bottom	0.00074	3.13077
HSA-9658195	Leishmania infection	159	0.138017	bottom	2.45e-06	5.61083
HSA-8950505	Gene and protein expression by JAK-STAT signaling after Interleukin-12 stimulation	34	0.137211	bottom	0.0034	2.46852
GO:0050685	Positive regulation of mrna processing	26	0.136139	bottom	0.0028	2.55284
GO:0019884	Antigen processing and presentation of exogenous antigen	161	0.136124	bottom	2.66e-12	11.5751
GO:0002478	Antigen processing and presentation of exogenous peptide antigen	157	0.135416	bottom	1.29e-11	10.8894
hsa03050	Proteasome	40	0.133329	bottom	3.04e-07	6.51713
GO:0030833	Regulation of actin filament polymerization	135	0.133008	bottom	0.0029	2.5376
GO:0032760	Positive regulation of tumor necrosis factor production	77	0.132369	bottom	0.0067	2.17393
GO:0007015	Actin filament organization	192	0.131485	bottom	0.0069	2.16115
HSA-2132295	MHC class II antigen presentation	96	0.13025	bottom	0.00056	3.25181
hsa05135	Yersinia infection	117	0.130111	bottom	0.00051	3.29243
HSA-4641257	Degradation of AXIN	50	0.128299	bottom	1.85e-07	6.73283
HSA-1168372	Downstream signaling events of B Cell Receptor (BCR)	76	0.127564	bottom	1.21e-05	4.91721
hsa04062	Chemokine signaling pathway	148	0.124257	bottom	0.0023	2.63827
hsa04380	Osteoclast differentiation	114	0.124063	bottom	0.00043	3.36653
hsa04722	Neurotrophin signaling pathway	97	0.123385	bottom	0.002	2.69897
HSA-3858494	Beta-catenin independent WNT signaling	119	0.123218	bottom	0.00019	3.72125
HSA-5358346	Hedgehog ligand biogenesis	55	0.121786	bottom	1.91e-06	5.71897
GO:0051607	Defense response to virus	172	0.120357	bottom	6.48e-09	8.18842
HSA-211733	Regulation of activated PAK-2p34 by proteasome mediated degradation	46	0.119971	bottom	1.46e-06	5.83565
HSA-9604323	Negative regulation of NOTCH4 signaling	52	0.119391	bottom	2.45e-07	6.61083
HSA-180585	Vif-mediated degradation of APOBEC3G	50	0.118391	bottom	1.85e-07	6.73283
GO:0043618	Regulation of transcription from rna polymerase ii promoter in response to stress	104	0.116698	bottom	5.75e-05	4.24033
GO:2001236	Regulation of extrinsic apoptotic signaling pathway	124	0.116275	bottom	0.0072	2.14267
HSA-180534	Vpu mediated degradation of CD4	48	0.115516	bottom	1.89e-06	5.72354
GO:0090175	Regulation of establishment of planar polarity	92	0.114814	bottom	4.91e-05	4.30892
HSA-450408	AUF1 (hnRNP D0) binds and destabilizes mRNA	51	0.114493	bottom	1.43e-06	5.84466
HSA-1169091	Activation of NF-kappaB in B cells	63	0.113879	bottom	3.29e-05	4.4828
GO:0043620	Regulation of dna-templated transcription in response to stress	109	0.113684	bottom	3.79e-05	4.42136
HSA-5610780	Degradation of GLI1 by the proteasome	54	0.113067	bottom	1.14e-06	5.9431
HSA-75815	Ubiquitin-dependent degradation of Cyclin D	48	0.112477	bottom	1.89e-06	5.72354
HSA-169911	Regulation of Apoptosis	49	0.111863	bottom	1.19e-06	5.92445
HSA-8854050	FBXL7 down-regulates AURKA during mitotic entry and in early mitosis	50	0.111726	bottom	2.09e-06	5.67985
GO:0035567	Non-canonical wnt signaling pathway	108	0.111458	bottom	8.7e-05	4.06048
HSA-450531	Regulation of mRNA stability by proteins that bind AU-rich elements	83	0.110245	bottom	0.00012	3.92082
HSA-5362768	Hh mutants are degraded by ERAD	51	0.108796	bottom	1.43e-06	5.84466
HSA-349425	Autodegradation of the E3 ubiquitin ligase COP1	48	0.108676	bottom	2.2e-06	5.65758
HSA-5678895	Defective CFTR causes cystic fibrosis	55	0.108045	bottom	7.61e-07	6.11862
HSA-5619084	ABC transporter disorders	64	0.107639	bottom	1.91e-06	5.71897
HSA-446652	Interleukin-1 family signaling	118	0.107407	bottom	5.69e-06	5.24489
HSA-8948751	Regulation of PTEN stability and activity	65	0.107392	bottom	1.36e-06	5.86646
HSA-2454202	Fc epsilon receptor (FCERI) signaling	122	0.107295	bottom	2.43e-05	4.61439
HSA-2871837	FCERI mediated NF-kB activation	75	0.106806	bottom	4.22e-05	4.37469
HSA-5632684	Hedgehog on state	70	0.105341	bottom	2.22e-05	4.65365
HSA-69601	Ubiquitin Mediated Degradation of Phosphorylated Cdc25A	48	0.105068	bottom	2.41e-05	4.61798
HSA-5387390	Hh mutants abrogate ligand secretion	52	0.104831	bottom	2.46e-06	5.60906
HSA-174113	SCF-beta-TrCP mediated degradation of Emi1	50	0.104486	bottom	7.29e-06	5.13727
HSA-1234176	Oxygen-dependent proline hydroxylation of Hypoxia-inducible Factor Alpha	59	0.103254	bottom	2.88e-07	6.54061
HSA-5676590	NIK-->noncanonical NF-kB signaling	55	0.103202	bottom	5.92e-06	5.22768
HSA-5610783	Degradation of GLI2 by the proteasome	54	0.102315	bottom	2.93e-06	5.53313
GO:0002703	Regulation of leukocyte mediated immunity	163	0.101263	bottom	0.00064	3.19382
GO:0006090	Pyruvate metabolic process	50	0.101193	bottom	0.0012	2.92082
HSA-5607761	Dectin-1 mediated noncanonical NF-kB signaling	56	0.100104	bottom	1.28e-05	4.89279
hsa05230	Central carbon metabolism in cancer	53	0.0993405	bottom	0.0016	2.79588
HSA-162909	Host Interactions of HIV factors	124	0.0992146	bottom	1.91e-06	5.71897
HSA-5610785	GLI3 is processed to GLI3R by the proteasome	55	0.0990084	bottom	5.92e-06	5.22768
hsa05162	Measles	115	0.0985406	bottom	0.001	3
GO:0048024	Regulation of mrna splicing, via spliceosome	95	0.0971623	bottom	0.0025	2.60206
GO:0007249	I-kappaB kinase/NF-kappaB signaling	68	0.0951016	bottom	0.0084	2.07572
HSA-5607764	CLEC7A (Dectin-1) signaling	93	0.0946798	bottom	1.6e-05	4.79588
GO:0043487	Regulation of rna stability	171	0.0941081	bottom	1.92e-05	4.7167
HSA-5668541	TNFR2 non-canonical NF-kB pathway	87	0.0940602	bottom	0.00031	3.50864
hsa05160	Hepatitis C	117	0.0933997	bottom	1.14e-06	5.9431
GO:0061418	Regulation of transcription from rna polymerase ii promoter in response to hypoxia	72	0.0932533	bottom	7.32e-08	7.13549
HSA-351202	Metabolism of polyamines	54	0.0926708	bottom	2.93e-06	5.53313
GO:0043488	Regulation of mrna stability	163	0.0925527	bottom	4.84e-05	4.31515
HSA-4641258	Degradation of DVL	51	0.0925388	bottom	4.24e-06	5.37263
HSA-917729	Endosomal Sorting Complex Required For Transport (ESCRT)	30	0.0920306	bottom	0.0096	2.01773
HSA-5357801	Programmed Cell Death	165	0.091544	bottom	2.8e-06	5.55284
HSA-194138	Signaling by VEGF	95	0.0911218	bottom	0.00012	3.92082
HSA-109581	Apoptosis	153	0.0909511	bottom	2.09e-06	5.67985
hsa05130	Pathogenic Escherichia coli infection	149	0.0901798	bottom	9.79e-08	7.00922
GO:0033238	Regulation of cellular amine metabolic process	66	0.0900233	bottom	2.59e-05	4.5867
HSA-1234174	Cellular response to hypoxia	66	0.0898422	bottom	1.21e-07	6.91721
HSA-5358351	Signaling by Hedgehog	121	0.0880755	bottom	0.00064	3.19382
HSA-4420097	VEGFA-VEGFR2 Pathway	88	0.0872564	bottom	0.0002	3.69897
HSA-5689603	UCH proteinases	88	0.0871381	bottom	0.0017	2.76955
GO:0001912	Positive regulation of leukocyte mediated cytotoxicity	32	0.0852221	bottom	0.0099	2.00436
HSA-202424	Downstream TCR signaling	83	0.0850964	bottom	4.42e-05	4.35458
HSA-68827	CDT1 association with the CDC6:ORC:origin complex	55	0.0849653	bottom	0.0005	3.30103
HSA-9020702	Interleukin-1 signaling	97	0.0846175	bottom	1.6e-05	4.79588
hsa04141	Protein processing in endoplasmic reticulum	154	0.084586	bottom	1.5e-06	5.82391
hsa05132	Salmonella infection	191	0.0841625	bottom	4.94e-08	7.30627
hsa04066	HIF-1 signaling pathway	83	0.0841444	bottom	0.0016	2.79588
hsa05211	Renal cell carcinoma	63	0.0836601	bottom	0.003	2.52288
GO:0070498	interleukin-1-mediated signaling pathway	93	0.0835461	bottom	4.64e-05	4.33348
HSA-8856688	Golgi-to-ER retrograde transport	104	0.0834746	bottom	0.0075	2.12494
HSA-9679506	SARS-CoV Infections	132	0.0822047	bottom	2.54e-05	4.59517
HSA-174154	APC/C:Cdc20 mediated degradation of Securin	61	0.0818362	bottom	0.0005	3.30103
HSA-174084	Autodegradation of Cdh1 by Cdh1:APC/C	60	0.0817085	bottom	0.00077	3.11351
HSA-8878166	Transcriptional regulation by RUNX2	99	0.0814879	bottom	9.26e-05	4.03339
hsa05170	Human immunodeficiency virus 1 infection	166	0.081447	bottom	0.00063	3.20066
hsa04217	Necroptosis	121	0.0809341	bottom	0.0053	2.27572
HSA-5619115	Disorders of transmembrane transporters	123	0.0807403	bottom	0.0015	2.82391
GO:0033209	Tumor necrosis factor-mediated signaling pathway	109	0.0804944	bottom	0.00015	3.82391
HSA-5687128	MAPK6/MAPK4 signaling	79	0.0800532	bottom	0.002	2.69897
HSA-68867	Assembly of the pre-replicative complex	63	0.0793805	bottom	0.0018	2.74473
HSA-5610787	Hedgehog off state	95	0.0788535	bottom	0.00075	3.12494
hsa04510	Focal adhesion	150	0.0786775	bottom	0.0012	2.92082
HSA-5658442	Regulation of RAS by GAPs	63	0.0783344	bottom	1.71e-05	4.767
HSA-9694516	SARS-CoV-2 Infection	61	0.0778995	bottom	0.00021	3.67778
HSA-9678108	SARS-CoV-1 Infection	46	0.0776073	bottom	0.00088	3.05552
HSA-174184	Cdc20:Phospho-APC/C mediated degradation of Cyclin A	65	0.0767657	bottom	0.0017	2.76955
HSA-174178	APC/C:Cdh1 mediated degradation of Cdc20 and other APC/C:Cdh1 targeted proteins in late mitosis/early G1	66	0.0764257	bottom	0.0011	2.95861
GO:0046578	Regulation of ras protein signal transduction	149	0.0760159	bottom	0.0016	2.79588
GO:2000736	Regulation of stem cell differentiation	89	0.0758807	bottom	0.00013	3.88606
HSA-9694635	Translation of structural proteins	40	0.0748945	bottom	0.0041	2.38722
HSA-199992	trans-Golgi Network Vesicle Budding	66	0.074553	bottom	0.0017	2.76955
GO:0031146	SCF-dependent proteasomal ubiquitin-dependent protein catabolic process	85	0.0739762	bottom	0.0079	2.10237
HSA-176409	APC/C:Cdc20 mediated degradation of mitotic proteins	67	0.0736813	bottom	0.0018	2.74473
GO:0061013	Regulation of mrna catabolic process	181	0.0727132	bottom	3.06e-05	4.51428
HSA-176814	Activation of APC/C and APC/C:Cdc20 mediated degradation of mitotic proteins	68	0.0721115	bottom	0.0032	2.49485
HSA-8941858	Regulation of RUNX3 expression and activity	52	0.0712555	bottom	9.34e-07	6.02965
HSA-6807878	COPI-mediated anterograde transport	85	0.0710266	bottom	0.0053	2.27572
GO:0038095	Fc-epsilon receptor signaling pathway	106	0.0707382	bottom	0.0012	2.92082
GO:0045069	Regulation of viral genome replication	89	0.0706985	bottom	0.0094	2.02687
HSA-9656223	Signaling by RAF1 mutants	32	0.0694784	bottom	0.0047	2.3279
GO:0050851	Antigen receptor-mediated signaling pathway	161	0.0689368	bottom	0.0066	2.18046
HSA-68949	Orc1 removal from chromatin	67	0.0684388	bottom	0.00044	3.35655
HSA-69017	CDK-mediated phosphorylation and removal of Cdc6	67	0.0682516	bottom	0.0048	2.31876
GO:0048525	Negative regulation of viral process	88	0.06798	bottom	0.0038	2.42022
GO:0061025	Membrane fusion	112	0.0669613	bottom	0.0082	2.08619
GO:0002706	Regulation of lymphocyte mediated immunity	115	0.066655	bottom	0.0049	2.3098
HSA-8852276	The role of GTSE1 in G2/M progression after G2 checkpoint	65	0.0661106	bottom	5.69e-06	5.24489
HSA-176408	Regulation of APC/C activators between G1/S and early anaphase	73	0.065752	bottom	0.0054	2.26761
HSA-9612973	Autophagy	133	0.0644772	bottom	0.0082	2.08619
GO:1903900	Regulation of viral life cycle	132	0.0639065	bottom	0.0017	2.76955
HSA-69541	Stabilization of p53	52	0.0633086	bottom	1.28e-05	4.89279
HSA-174143	APC/C-mediated degradation of cell cycle proteins	78	0.0624581	bottom	0.01	2
HSA-6802952	Signaling by BRAF and RAF fusions	54	0.0618157	bottom	0.0014	2.85387
GO:0090263	Positive regulation of canonical wnt signaling pathway	114	0.0613984	bottom	0.00026	3.58503
HSA-195253	Degradation of beta-catenin by the destruction complex	77	0.0590793	bottom	0.00012	3.92082
GO:2000027	Regulation of animal organ morphogenesis	165	0.0586078	bottom	0.002	2.69897
HSA-9013694	Signaling by NOTCH4	77	0.0584655	bottom	1.91e-06	5.71897
GO:0002705	Positive regulation of leukocyte mediated immunity	103	0.0573456	bottom	0.0008	3.09691
GO:0060759	Regulation of response to cytokine stimulus	149	0.0572848	bottom	0.0096	2.01773
hsa03040	Spliceosome	127	0.0544853	bottom	0.0094	2.02687
GO:0050792	Regulation of viral process	189	0.0542534	bottom	0.00059	3.22915
hsa04015	Rap1 signaling pathway	135	0.0533964	bottom	0.002	2.69897
hsa04650	Natural killer cell mediated cytotoxicity	82	0.0533437	bottom	0.00098	3.00877
HSA-447115	Interleukin-12 family signaling	51	0.05122	bottom	0.00018	3.74473
GO:0030177	Positive regulation of wnt signaling pathway	139	0.0499244	bottom	0.00033	3.48149
hsa05169	Epstein-Barr virus infection	170	0.0490527	bottom	2.15e-05	4.66756
GO:1901532	Regulation of hematopoietic progenitor cell differentiation	76	0.0439741	bottom	0.00044	3.35655
GO:1902036	Regulation of hematopoietic stem cell differentiation	65	0.0427324	bottom	0.00018	3.74473
HSA-69656	Cyclin A:Cdk2-associated events at S phase entry	83	0.0417974	bottom	0.00082	3.08619
HSA-69202	Cyclin E associated events during G1/S transition	81	0.0400237	bottom	0.00077	3.11351
HSA-382556	ABC-family proteins mediated transport	87	0.0394766	bottom	7.21e-05	4.14206
GO:0036294	Cellular response to decreased oxygen levels	162	0.0375883	bottom	2.39e-06	5.6216
hsa05161	Hepatitis B	139	0.0367838	bottom	0.0095	2.02228
GO:0071453	Cellular response to oxygen levels	175	0.034485	bottom	1.38e-05	4.86012
GO:0051092	Positive regulation of nf-kappab transcription factor activity	133	0.0314784	bottom	0.0087	2.06048
GO:0071456	Cellular response to hypoxia	152	0.030471	bottom	5.21e-07	6.28316
HSA-8878159	Transcriptional regulation by RUNX3	87	0.0303146	bottom	8.34e-05	4.07883
hsa05163	Human cytomegalovirus infection	177	0.0293111	bottom	0.0013	2.88606
hsa05167	Kaposi sarcoma-associated herpesvirus infection	155	0.0273373	bottom	7.89e-05	4.10292
HSA-187577	SCF(Skp2)-mediated degradation of p27/p21	58	0.0239932	bottom	0.00014	3.85387
HSA-5674135	MAP2K and MAPK activation	33	0.0186388	bottom	0.0077	2.11351
GO:0048010	Vascular endothelial growth factor receptor signaling pathway	60	0.0171402	bottom	0.0079	2.10237
HSA-69563	p53-Dependent G1 DNA Damage Response	61	0.0168521	bottom	0.0013	2.88606
HSA-69615	G1/S DNA Damage Checkpoints	63	0.0168129	bottom	0.0037	2.4318
GO:0038061	NIK/NF-kappaB signaling	77	0.0148339	bottom	0.00018	3.74473
GO:0002708	Positive regulation of lymphocyte mediated immunity	78	0.0140505	bottom	0.0087	2.06048
HSA-9010553	Regulation of expression of SLITs and ROBOs	155	0.0123044	bottom	0.0066	2.18046
HSA-5689880	Ub-specific processing proteases	164	0.0111479	bottom	0.00041	3.38722
GO:0071356	Cellular response to tumor necrosis factor	198	0.00826183	bottom	7.11e-05	4.14813
GO:0043123	Positive regulation of i-kappab kinase/nf-kappab signaling	166	0.00250447	bottom	0.00071	3.14874
HSA-376176	Signaling by ROBO receptors	190	8.64331e-05	bottom	0.00041	3.38722
GO:0042531	Positive regulation of tyrosine phosphorylation of stat protein	45	0.852756	both ends	0.0069	2.16115
HSA-977606	Regulation of Complement cascade	25	0.790124	both ends	0.0017	2.76955
GO:0042509	Regulation of tyrosine phosphorylation of stat protein	54	0.744935	both ends	0.0017	2.76955
hsa04061	Viral protein interaction with cytokine and cytokine receptor	70	0.734058	both ends	0.00096	3.01773
HSA-166658	Complement cascade	27	0.729912	both ends	0.0047	2.3279
GO:1904894	Positive regulation of receptor signaling pathway via stat	59	0.67974	both ends	0.0099	2.00436
hsa04610	Complement and coagulation cascades	45	0.626746	both ends	0.0014	2.85387
hsa04060	Cytokine-cytokine receptor interaction	162	0.616741	both ends	4.82e-10	9.31695
HSA-6785807	Interleukin-4 and Interleukin-13 signaling	90	0.584248	both ends	3.52e-06	5.45346
HSA-380108	Chemokine receptors bind chemokines	36	0.581738	both ends	0.002	2.69897
GO:0042116	Macrophage activation	44	0.562789	both ends	0.0011	2.95861
GO:0002920	Regulation of humoral immune response	43	0.535269	both ends	0.008	2.09691
GO:1904892	Regulation of receptor signaling pathway via stat	86	0.527528	both ends	0.0082	2.08619
GO:0002548	Monocyte chemotaxis	29	0.519217	both ends	0.0016	2.79588
HSA-216083	Integrin cell surface interactions	55	0.504939	both ends	0.0034	2.46852
GO:0071674	Mononuclear cell migration	33	0.493995	both ends	0.00071	3.14874
GO:0030225	Macrophage differentiation	22	0.490407	both ends	0.0096	2.01773
GO:0030593	Neutrophil chemotaxis	60	0.485391	both ends	0.00025	3.60206
hsa04630	JAK-STAT signaling pathway	109	0.477383	both ends	0.0016	2.79588
GO:0050731	Positive regulation of peptidyl-tyrosine phosphorylation	130	0.475958	both ends	0.00064	3.19382
GO:0071621	Granulocyte chemotaxis	66	0.475645	both ends	4.82e-06	5.31695
GO:0030595	Leukocyte chemotaxis	108	0.474196	both ends	2.9e-09	8.5376
GO:1990266	Neutrophil migration	65	0.471285	both ends	4.49e-05	4.34775
HSA-6783783	Interleukin-10 signaling	44	0.466524	both ends	0.00057	3.24413
GO:0097530	Granulocyte migration	71	0.463418	both ends	9.85e-07	6.00656
GO:1990869	Cellular response to chemokine	63	0.429643	both ends	0.0059	2.22915
GO:0050921	Positive regulation of chemotaxis	107	0.420237	both ends	0.0018	2.74473
GO:0060326	Cell chemotaxis	144	0.418343	both ends	7.57e-09	8.1209
GO:0097529	Myeloid leukocyte migration	89	0.414299	both ends	6.32e-08	7.19928
GO:0002688	Regulation of leukocyte chemotaxis	95	0.407301	both ends	0.0049	2.3098
GO:0002687	Positive regulation of leukocyte migration	109	0.38645	both ends	0.00029	3.5376
GO:0050730	Regulation of peptidyl-tyrosine phosphorylation	179	0.359671	both ends	6.12e-05	4.21325
GO:0072676	Lymphocyte migration	55	0.356398	both ends	0.0042	2.37675
hsa04640	Hematopoietic cell lineage	64	0.356011	both ends	0.0014	2.85387
GO:0030890	Positive regulation of b cell proliferation	33	0.346678	both ends	0.0054	2.26761
HSA-375276	Peptide ligand-binding receptors	70	0.337154	both ends	0.0047	2.3279
GO:0051897	Positive regulation of protein kinase b signaling	107	0.331955	both ends	9.86e-05	4.00612
GO:0050920	Regulation of chemotaxis	163	0.32871	both ends	0.00084	3.07572
GO:0006959	Humoral immune response	124	0.327049	both ends	0.00031	3.50864
GO:0050729	Positive regulation of inflammatory response	111	0.31713	both ends	0.0003	3.52288
GO:1904035	Regulation of epithelial cell apoptotic process	51	0.309998	both ends	0.0069	2.16115
hsa05323	Rheumatoid arthritis	69	0.291982	both ends	1.25e-06	5.90309
GO:0002685	Regulation of leukocyte migration	155	0.29125	both ends	2.03e-05	4.6925
GO:0071222	Cellular response to lipopolysaccharide	155	0.289298	both ends	1.06e-06	5.97469
GO:0071219	Cellular response to molecule of bacterial origin	163	0.286561	both ends	9.26e-07	6.03339
HSA-445355	Smooth Muscle Contraction	29	0.286089	both ends	0.00075	3.12494
GO:0010595	Positive regulation of endothelial cell migration	76	0.285655	both ends	0.0079	2.10237
GO:0035023	Regulation of rho protein signal transduction	61	0.282885	both ends	0.0016	2.79588
GO:1902107	Positive regulation of leukocyte differentiation	130	0.278299	both ends	0.003	2.52288
GO:0032091	Negative regulation of protein binding	86	0.275861	both ends	0.01	2
hsa05321	Inflammatory bowel disease	43	0.274492	both ends	0.0073	2.13668
GO:0046718	Viral entry into host cell	73	0.272013	both ends	3.23e-06	5.4908
GO:0044409	Entry into host	80	0.271777	both ends	6.07e-06	5.21681
GO:0010634	Positive regulation of epithelial cell migration	108	0.270636	both ends	0.00063	3.20066
HSA-76005	Response to elevated platelet cytosolic Ca2+	101	0.255655	both ends	0.00011	3.95861
GO:0052126	Movement in host environment	85	0.253701	both ends	1.16e-05	4.93554
HSA-114608	Platelet degranulation	97	0.253385	both ends	5.6e-05	4.25181
HSA-500792	GPCR ligand binding	159	0.251122	both ends	0.0017	2.76955
GO:0071216	Cellular response to biotic stimulus	185	0.250272	both ends	1.09e-06	5.96257
GO:1903708	Positive regulation of hemopoiesis	166	0.249408	both ends	0.00056	3.25181
GO:0045637	Regulation of myeloid cell differentiation	193	0.240099	both ends	0.0096	2.01773
GO:0070665	Positive regulation of leukocyte proliferation	114	0.238899	both ends	0.00064	3.19382
GO:0002576	Platelet degranulation	96	0.237537	both ends	0.0079	2.10237
GO:0051896	Regulation of protein kinase b signaling	149	0.237059	both ends	1.24e-05	4.90658
GO:0050671	Positive regulation of lymphocyte proliferation	105	0.235736	both ends	0.00043	3.36653
GO:0042742	Defense response to bacterium	122	0.233895	both ends	0.0026	2.58503
GO:0032946	Positive regulation of mononuclear cell proliferation	106	0.231671	both ends	0.00055	3.25964
HSA-373076	Class A/1 (Rhodopsin-like receptors)	121	0.230776	both ends	0.008	2.09691
GO:0001885	Endothelial cell development	37	0.218871	both ends	0.0065	2.18709
GO:0010594	Regulation of endothelial cell migration	119	0.217121	both ends	0.00053	3.27572
GO:0001892	Embryonic placenta development	59	0.212314	both ends	0.008	2.09691
GO:0045071	Negative regulation of viral genome replication	54	0.211885	both ends	0.00031	3.50864
GO:0045766	Positive regulation of angiogenesis	121	0.210143	both ends	0.00087	3.06048
HSA-1474244	Extracellular matrix organization	177	0.208761	both ends	0.0014	2.85387
GO:0007204	Positive regulation of cytosolic calcium ion concentration	159	0.199966	both ends	0.0028	2.55284
GO:0045446	Endothelial cell differentiation	54	0.19828	both ends	0.0013	2.88606
GO:0070372	Regulation of erk1 and erk2 cascade	196	0.197361	both ends	5.21e-07	6.28316
hsa04670	Leukocyte transendothelial migration	79	0.196248	both ends	6.58e-05	4.18177
GO:0010632	Regulation of epithelial cell migration	164	0.194747	both ends	4.11e-05	4.38616
GO:0001890	Placenta development	105	0.190498	both ends	0.0029	2.5376
GO:0002573	Myeloid leukocyte differentiation	95	0.185933	both ends	0.0067	2.17393
GO:0002064	Epithelial cell development	132	0.182799	both ends	0.003	2.52288
GO:1904018	Positive regulation of vasculature development	135	0.181153	both ends	0.0015	2.82391
GO:0071354	Cellular response to interleukin-6	27	0.180273	both ends	0.0052	2.284
GO:0070741	Response to interleukin-6	28	0.179268	both ends	0.0028	2.55284
GO:0097191	Extrinsic apoptotic signaling pathway	83	0.177134	both ends	0.0082	2.08619
GO:0003158	Endothelium development	63	0.176274	both ends	0.0016	2.79588
GO:0030198	Extracellular matrix organization	195	0.171271	both ends	0.0079	2.10237
GO:0051701	Interaction with host	123	0.170734	both ends	4.82e-06	5.31695
GO:0070374	Positive regulation of erk1 and erk2 cascade	133	0.169684	both ends	9.28e-05	4.03245
GO:0043406	Positive regulation of map kinase activity	198	0.166575	both ends	0.0016	2.79588
GO:1903039	Positive regulation of leukocyte cell-cell adhesion	178	0.165185	both ends	1.79e-05	4.74715
HSA-76002	Platelet activation, signaling and aggregation	198	0.163932	both ends	8.38e-07	6.07676
GO:0043393	Regulation of protein binding	173	0.161993	both ends	0.0069	2.16115
GO:0030099	Myeloid cell differentiation	180	0.159371	both ends	0.00045	3.34679
GO:0010810	Regulation of cell-substrate adhesion	142	0.158795	both ends	5.66e-05	4.24718
GO:0001952	Regulation of cell-matrix adhesion	86	0.158658	both ends	0.002	2.69897
HSA-418594	G alpha (i) signalling events	188	0.156814	both ends	0.0053	2.27572
GO:0090130	Tissue migration	62	0.153274	both ends	0.0087	2.06048
GO:0001525	Angiogenesis	200	0.148676	both ends	1.09e-06	5.96257
GO:0050670	Regulation of lymphocyte proliferation	166	0.148282	both ends	0.0064	2.19382
GO:0032944	Regulation of mononuclear cell proliferation	167	0.146225	both ends	0.0069	2.16115
GO:0030336	Negative regulation of cell migration	179	0.144571	both ends	0.0014	2.85387
GO:0050870	Positive regulation of t cell activation	163	0.144012	both ends	0.00064	3.19382
GO:0071383	Cellular response to steroid hormone stimulus	123	0.142627	both ends	0.0015	2.82391
GO:1903901	Negative regulation of viral life cycle	73	0.139734	both ends	0.0037	2.4318
GO:2000116	Regulation of cysteine-type endopeptidase activity	188	0.139393	both ends	0.0081	2.09151
GO:2000146	Negative regulation of cell motility	186	0.139104	both ends	0.00045	3.34679
GO:1901888	Regulation of cell junction assembly	120	0.137432	both ends	0.008	2.09691
HSA-373755	Semaphorin interactions	58	0.136166	both ends	7.61e-05	4.11862
GO:0001667	Ameboidal-type cell migration	117	0.133736	both ends	0.00031	3.50864
HSA-6802957	Oncogenic MAPK signaling	70	0.12829	both ends	0.00019	3.72125
GO:0030307	Positive regulation of cell growth	124	0.12409	both ends	0.006	2.22185
GO:0010631	Epithelial cell migration	59	0.123546	both ends	0.0068	2.16749
GO:2000106	Regulation of leukocyte apoptotic process	73	0.120259	both ends	0.0043	2.36653
GO:1905952	Regulation of lipid localization	99	0.118962	both ends	0.0047	2.3279
GO:0045773	Positive regulation of axon extension	36	0.117348	both ends	0.00084	3.07572
GO:0097305	Response to alcohol	153	0.116045	both ends	0.0035	2.45593
GO:1901216	Positive regulation of neuron death	80	0.114753	both ends	0.0007	3.1549
GO:0030522	Intracellular receptor signaling pathway	129	0.113781	both ends	0.002	2.69897
GO:0034599	Cellular response to oxidative stress	200	0.110422	both ends	0.0017	2.76955
GO:0031668	Cellular response to extracellular stimulus	189	0.108073	both ends	0.0048	2.31876
GO:0009743	Response to carbohydrate	123	0.10748	both ends	0.0079	2.10237
hsa05418	Fluid shear stress and atherosclerosis	105	0.104887	both ends	0.0014	2.85387
GO:1902117	Positive regulation of organelle assembly	60	0.101078	both ends	0.00099	3.00436
GO:0046685	Response to arsenic-containing substance	30	0.100916	both ends	0.0053	2.27572
GO:0002793	Positive regulation of peptide secretion	126	0.0969013	both ends	0.0058	2.23657
GO:0050728	Negative regulation of inflammatory response	93	0.0960545	both ends	0.0041	2.38722
GO:0045834	Positive regulation of lipid metabolic process	101	0.09298	both ends	0.0023	2.63827
GO:1900024	Regulation of substrate adhesion-dependent cell spreading	39	0.0884642	both ends	0.0099	2.00436
hsa04210	Apoptosis	121	0.0870323	both ends	0.0021	2.67778
GO:0050714	Positive regulation of protein secretion	119	0.086155	both ends	0.0038	2.42022
GO:0043903	Regulation of symbiotic process	198	0.0789159	both ends	5.61e-05	4.25104
GO:1902905	Positive regulation of supramolecular fiber organization	154	0.0785407	both ends	0.00056	3.25181
GO:0031669	Cellular response to nutrient levels	163	0.0776384	both ends	0.0068	2.16749
GO:0001954	Positive regulation of cell-matrix adhesion	37	0.072054	both ends	0.0096	2.01773
GO:0009267	Cellular response to starvation	129	0.0693807	both ends	0.0054	2.26761
GO:0010811	Positive regulation of cell-substrate adhesion	75	0.0621399	both ends	0.0078	2.10791
HSA-8878171	Transcriptional regulation by RUNX1	170	0.0557783	both ends	0.0083	2.08092
GO:1901215	Negative regulation of neuron death	140	0.0551132	both ends	0.0023	2.63827
GO:0042594	Response to starvation	159	0.0501702	both ends	0.0011	2.95861
GO:0050772	Positive regulation of axonogenesis	69	0.0465277	both ends	0.0069	2.16115
GO:0010770	Positive regulation of cell morphogenesis involved in differentiation	120	0.0302992	both ends	0.00014	3.85387
GO:0010507	Negative regulation of autophagy	73	0.0258054	both ends	0.0096	2.01773
HSA-157118	Signaling by NOTCH	176	0.0167362	both ends	0.00068	3.16749
