# Supplementary material for: An isoform quantitative trait locus in SBNO2 links genetic susceptibility to Crohn’s disease with defective antimicrobial activity
Source: Nat Commun. 2024 May 28;15:4529. doi: 10.1038/s41467-024-47218-3 (PMC11133462; doi:10.1038/s41467-024-47218-3)
Supplement: Supplementary file 11 — Source Data [file 41467_2024_47218_MOESM11_ESM.zip]

Archive with 62 entries (62 files):
- Source Data Figure 1b.xlsx
- __MACOSX/._Source Data Figure 1b.xlsx
- Source Data Figure 1c.xlsx
- __MACOSX/._Source Data Figure 1c.xlsx
- Source Data Figure 1d.xlsx
- __MACOSX/._Source Data Figure 1d.xlsx
- Source Data Figure 1e.xlsx
- __MACOSX/._Source Data Figure 1e.xlsx
- Source Data Figure 1f.xlsx
- __MACOSX/._Source Data Figure 1f.xlsx
- Source Data Figure 2b.xlsx
- __MACOSX/._Source Data Figure 2b.xlsx
- Source Data Figure 3b.xlsx
- __MACOSX/._Source Data Figure 3b.xlsx
- Source Data Figure 3c.xlsx
- __MACOSX/._Source Data Figure 3c.xlsx
- Source Data Figure 4b.xlsx
- __MACOSX/._Source Data Figure 4b.xlsx
- Source Data Figure 5a.xlsx
- __MACOSX/._Source Data Figure 5a.xlsx
- Source Data Figure 5b.xlsx
- __MACOSX/._Source Data Figure 5b.xlsx
- Source Data Figure 5c.xlsx
- __MACOSX/._Source Data Figure 5c.xlsx
- Source Data Figure 5d.xlsx
- __MACOSX/._Source Data Figure 5d.xlsx
- Source Data Figure 5e.xlsx
- __MACOSX/._Source Data Figure 5e.xlsx
- Source Data Figure 5f.xlsx
- __MACOSX/._Source Data Figure 5f.xlsx
- Source Data Supplementary Figure 1a.xlsx
- __MACOSX/._Source Data Supplementary Figure 1a.xlsx
- Source Data Supplementary Figure 4a.xlsx
- __MACOSX/._Source Data Supplementary Figure 4a.xlsx
- Source Data Supplementary Figure 4b.xlsx
- __MACOSX/._Source Data Supplementary Figure 4b.xlsx
- Source Data Supplementary Figure 4c.xlsx
- __MACOSX/._Source Data Supplementary Figure 4c.xlsx
- Source Data Supplementary Figure 5a.xlsx
- __MACOSX/._Source Data Supplementary Figure 5a.xlsx
- Source Data Supplementary Figure 5b.xlsx
- __MACOSX/._Source Data Supplementary Figure 5b.xlsx
- Source Data Supplementary Figure 7a.xlsx
- __MACOSX/._Source Data Supplementary Figure 7a.xlsx
- Source Data Supplementary Figure 7b.xlsx
- __MACOSX/._Source Data Supplementary Figure 7b.xlsx
- Source Data Supplementary Figure 9.xlsx
- __MACOSX/._Source Data Supplementary Figure 9.xlsx
- Source Data Supplementary Figure 10a.xlsx
- __MACOSX/._Source Data Supplementary Figure 10a.xlsx
- Source Data Supplementary Figure 10b.xlsx
- __MACOSX/._Source Data Supplementary Figure 10b.xlsx
- Source Data Supplementary Figure 11a.xlsx
- __MACOSX/._Source Data Supplementary Figure 11a.xlsx
- Source Data Supplementary Figure 11b.xlsx
- __MACOSX/._Source Data Supplementary Figure 11b.xlsx
- Source Data Supplementary Figure 11c.xlsx
- __MACOSX/._Source Data Supplementary Figure 11c.xlsx
- Source Data Supplementary Figure 11d.xlsx
- __MACOSX/._Source Data Supplementary Figure 11d.xlsx
- Source Data Supplementary Figure 11e.xlsx
- __MACOSX/._Source Data Supplementary Figure 11e.xlsx
