# Supplementary material for: An isoform quantitative trait locus in SBNO2 links genetic susceptibility to Crohn’s disease with defective antimicrobial activity
Source: Nat Commun. 2024 May 28;15:4529. doi: 10.1038/s41467-024-47218-3 (PMC11133462; doi:10.1038/s41467-024-47218-3)
Supplement: Supplementary file 11 — Source Data [file 41467_2024_47218_MOESM11_ESM.zip › Source Data Figure 1b.xlsx]

## Sheet: Data
	Figure 1b: SBNO2 isoform expression
		CTRL			IL-10			LPS			LPS+αIL-10R
		Replicate 1	Replicate 2	Replicate 3	Replicate 1	Replicate 2	Replicate 3	Replicate 1	Replicate 2	Replicate 3	Replicate 1	Replicate 2	Replicate 3
	ISO1	25.7408	34.0946	20.4021	27.2963	33.4586	35.0152	37.8412	39.3957	57.8986	38.4939	43.5686	50.8246
	ISO2	6.52668	4.48038	6.28859	61.3544	53.9401	60.3289	27.1869	24.207	71.1673	14.4874	10.7765	16.8499
	ENST00000587024.5	0.369414	0.397988	0.524651	0.337188	0.191127	1.0972	0.114689	0.322603	1.58729	0.617292	0.627143	0.380298
	ENST00000587673.5	2.59768	2.17679	0.876675	6.72525	5.84777	4.39178	3.91277	2.40638	4.57366	2.85753	1.94721	2.05786
	ENST00000586109.1	2.67666	5.06365	3.13033	15.6261	9.72901	10.8723	4.63166	7.34116	13.3054	7.03124	8.28832	7.18087
	ENST00000592222.5	0.668748	0.523144	0.596223	2.08364	1.70303	3.13695	1.28446	1.09145	4.71899	1.57457	1.10471	2.3592
	ENST00000590446.2	0.56802	1.1381	0.209451	2.59101	1.91036	1.45372	1.32193	0.797477	2.6704	0.997731	0.192009	2.83626
	ENST00000590998.5	0.245722	3.10109	0.258344	15.3434	15.2789	14.2134	2.23996	5.80175	19.5462	2.79771	3.78407	6.60478
	ENST00000590176.5	0	0	0	0	0	0	0	0	0	0	0	0
	ENST00000587655.2	0.21816	0.233944	0	0.186105	0.479484	0.07772	0.132243	0.264944	0.258451	0.196871	0.202092	0.266997
