# Supplementary material for: An isoform quantitative trait locus in SBNO2 links genetic susceptibility to Crohn’s disease with defective antimicrobial activity
Source: Nat Commun. 2024 May 28;15:4529. doi: 10.1038/s41467-024-47218-3 (PMC11133462; doi:10.1038/s41467-024-47218-3)
Supplement: Supplementary file 11 — Source Data [file 41467_2024_47218_MOESM11_ESM.zip › Source Data Figure 1c.xlsx]

## Sheet: Data
	ED_Figure 1c: Monocyte gene expression						ED_Figure 1c: Monocyte isoform usage
	Gene	CTRL	IL10	LPS	LPSaIL1R		Gene	Source	IL-10 (DTU)	IL-10 (DTE)	LPS (DTU)	LPS (DTE)	LPS+aIL10R (DTU)	LPS+aIL10R (DTE)
	CXCL5	131467	124114	388005	367319		ADA	Additional IBD GWAS genes	0	0	0	0	0	0
	IL8	74111	60330.3	700550	782122		ADAM30	Additional IBD GWAS genes	0	0	0	0	0	0
	SLC11A1	24877.3	35147.3	16868.3	13303		ADCY3	Additional IBD GWAS genes	0	0	0	1	0	0
	PTPRC	25971.7	34575.3	27503	21676		AHR	Additional IBD GWAS genes	0	0	0	0	0	0
	CEBPB	21420	31519.7	36898.3	32583		ANKRD55	Additional IBD GWAS genes	0	0	0	0	0	0
	TMBIM1	21375.3	28027	17098.3	15455		ARPC2	Additional IBD GWAS genes	0	0	0	0	0	0
	FCGR2A	12950.3	23476.3	11958	9030		ATF4	Additional IBD GWAS genes	0	0	0	0	0	0
	ZFP36L1	15768.7	22750.7	12095.7	8149		ATG16L1	Confident IBD GWAS genes	0	0	0	0	0	0
	CCR1	15336.3	21122.7	15100.7	12746.7		ATG4B	Additional IBD GWAS genes	0	0	0	0	0	0
	ARPC2	19971	20905	19497.3	17408.7		BACH2	Confident IBD GWAS genes	0	0	0	0	0	0
	PNKD	11335	17491	8971	6494.67		BANK1	Confident IBD GWAS genes	0	0	0	0	0	0
	TNFRSF1A	10078.7	17368	8554	6738.67		BOK	Additional IBD GWAS genes	0	0	0	0	0	0
	STAT3	9154.67	16711	12379.7	8782.67		BORCS5	Additional IBD GWAS genes	0	0	0	0	0	0
	SLAMF8	13532	14546.3	7298	5635.67		BRE	Additional IBD GWAS genes	0	0	0	0	0	0
	IFNAR1	10108.3	13466.3	9902.67	8184.67		BTBD8	Additional IBD GWAS genes	0	0	0	0	0	0
	SBNO2	4958	12709.7	11435.7	7870.67		C10orf58	Additional IBD GWAS genes	0	0	0	0	0	0
	FOSL2	9441.33	11584	18326.7	17129		C11orf9	Additional IBD GWAS genes	0	0	0	0	0	0
	LSP1	21368.3	11303.3	6856.33	7105		C1orf53	Additional IBD GWAS genes	0	0	0	0	0	0
	LACC1	10510	10677	6438.67	5879.33		CALM3	Additional IBD GWAS genes	0	0	0	1	0	1
	AHR	10867	10515.3	14930.3	14069.7		CARD11	Confident IBD GWAS genes	0	0	0	0	0	0
	CYTH1	10365	10406	15408.3	15078		CARD9	Confident IBD GWAS genes	0	0	1	0	1	0
	CALM3	11216.3	10202	5915.33	5463		CCDC116	Additional IBD GWAS genes	0	0	0	0	0	0
	GPX4	13570.7	10051	10047	9183.67		CCDC88B	Additional IBD GWAS genes	0	0	0	0	0	0
	TSPAN14	7530	9484.67	7726.67	5656.33		CCL2	Confident IBD GWAS genes	0	0	0	0	0	0
	IFNGR2	7801.33	9170.33	12585	11231		CCL20	Additional IBD GWAS genes	0	0	0	0	0	0
	CCR5	5469.33	9135.67	6825.33	5917.67		CCR1	Additional IBD GWAS genes	0	0	0	0	0	0
	TOM1	8708	8725	9188.67	7428.67		CCR2	Additional IBD GWAS genes	0	0	0	0	0	0
	PRKCD	8061	8485	10242.3	9068		CCR3	Additional IBD GWAS genes	0	0	0	0	0	0
	DOK3	6931.33	8317.67	3622.67	2835		CCR5	Additional IBD GWAS genes	0	0	0	0	0	0
	CCL2	5401.33	8010.67	50042.7	34152.7		CD226	Confident IBD GWAS genes	0	0	0	0	0	0
	CD48	5858.33	7728.33	18924.3	16786.3		CD244	Additional IBD GWAS genes	0	0	0	0	0	0
	NCF4	7905.33	7700	3801.67	3301		CD27	Additional IBD GWAS genes	0	0	0	0	0	0
	ITGAL	8006.33	7625.67	1788.67	1509.67		CD28	Additional IBD GWAS genes	0	0	0	0	0	0
	IL10RB	6901.67	7569.67	7524	6786.33		CD302	Additional IBD GWAS genes	0	0	0	0	0	0
	LTBR	4958.33	6789.33	3819.33	3121.33		CD40	Confident IBD GWAS genes	0	0	0	1	0	1
	TRIM8	5346	6698	3702.67	3097		CD48	Additional IBD GWAS genes	0	0	0	0	0	0
	MAPK1	7337.33	6555	4175.67	4058		CD6	Confident IBD GWAS genes	0	0	0	0	0	0
	TNFRSF14	9630.67	6534	6801.33	6043.67		CDKAL1	Confident IBD GWAS genes	0	0	0	0	0	0
	TYK2	7818	6345.67	4324	4086		CEBPB	Additional IBD GWAS genes	0	0	0	0	0	0
	IRF8	7834	6155.67	2824.67	2925.33		CEBPG	Additional IBD GWAS genes	0	0	0	0	0	0
	NFKB2	5452.33	6141.67	33522.7	30215.3		CEP250	Additional IBD GWAS genes	0	0	0	0	0	0
	TNFAIP3	6928	5751.33	49538	47329.3		CERKL	Additional IBD GWAS genes	0	0	0	0	0	0
	NDFIP1	5691.67	5559.67	3702.67	3513.67		CISD1	Additional IBD GWAS genes	0	0	0	0	0	0
	ADA	4875.33	5544.67	6270	5443.33		CNTF	Additional IBD GWAS genes	0	0	0	0	0	0
	IFNAR2	4893.67	5385.67	4992	4504.33		CPEB4	Additional IBD GWAS genes	0	0	0	0	0	0
	TRIB1	2575.67	5372	2048	1758.33		CREM	Confident IBD GWAS genes	0	0	0	0	0	0
	SH2B3	8129.67	5220	8471	9048.67		CRTC3	Additional IBD GWAS genes	0	0	0	0	0	0
	TAB2	4867	4989.33	6374	6446.67		CSF2	Additional IBD GWAS genes	0	0	0	0	0	0
	EIF3C	6142	4984.33	3369.67	3167.33		CTLA4	Additional IBD GWAS genes	0	0	0	0	0	0
	PTK2B	5634.33	4925.33	6208.33	5983		CTSW	Additional IBD GWAS genes	0	0	0	0	0	0
	ATF4	4973.67	4864	5587.33	5981.33		CUL1	Additional IBD GWAS genes	0	0	0	0	0	0
	MTMR3	4885.67	4843.67	3865	3350.67		CXCL1	Additional IBD GWAS genes	0	0	0	0	0	0
	RIT1	5233	4814	4937.67	4614.67		CXCL2	Additional IBD GWAS genes	0	0	0	1	0	1
	RELA	4220.33	4580.67	11880	12169.3		CXCL3	Additional IBD GWAS genes	0	0	0	1	0	1
	IRF5	6135.33	4406.33	4175.67	4233.33		CXCL5	Additional IBD GWAS genes	0	0	0	0	0	0
	F11R	5527.67	4319	4701	4335		CXCL6	Additional IBD GWAS genes	0	0	0	0	0	0
	CPEB4	3422.33	4313.67	4279	4527.33		CXCR1	Additional IBD GWAS genes	0	0	0	0	0	0
	GPR65	2935.67	4020	2194.33	1444.33		CXCR2	Additional IBD GWAS genes	0	0	0	0	0	0
	CXCL1	3041	4009.33	69049	75912.7		CXCR5	Additional IBD GWAS genes	0	0	0	0	0	0
	NFKB1	4329	3831.33	14852.7	16444.3		CYTH1	Additional IBD GWAS genes	0	0	0	1	0	1
	NUPR1	4239.67	3703.33	4698	4634.33		CYTH3	Additional IBD GWAS genes	0	0	0	0	0	0
	IL6ST	3305	3657.67	4297	3848.67		DAP	Confident IBD GWAS genes	0	0	0	0	0	0
	IL2RA	912.667	3539.67	23180	22560.3		DLD	Additional IBD GWAS genes	0	0	0	0	0	0
	DUSP1	3235	3504.67	6464	5452		DNMT3B	Additional IBD GWAS genes	0	0	0	0	0	0
	UBE2L3	3185.33	3350.67	2753	2498		DOCK7	Additional IBD GWAS genes	0	0	0	0	0	0
	SKAP2	3040.67	3311.33	1604.33	1423.33		DOK3	Additional IBD GWAS genes	0	0	0	0	0	0
	FOS	2933	3093.33	788.333	696.667		DUSP1	Additional IBD GWAS genes	0	0	0	0	0	0
	USF1	3820.67	3086.67	4101.67	3625.33		DUSP22	Additional IBD GWAS genes	0	0	0	0	0	0
	IFIH1	3948	3039	20689.7	20378.7		EDG1	Additional IBD GWAS genes	0	0	0	0	0	0
	PTGER4	2573	2899	6878	6589		EIF3C	Additional IBD GWAS genes	0	0	0	0	0	0
	SMAD7	2789.33	2780.67	2206.33	2519		EMSY	Confident IBD GWAS genes	0	0	0	0	0	0
	CRTC3	2784.67	2770.33	1712.33	1637.33		EPO	Confident IBD GWAS genes	0	0	0	0	0	0
	CUL1	2872.67	2731.67	5338.67	5153.67		ERAP1	Additional IBD GWAS genes	0	0	0	0	0	0
	PLCG2	3308.33	2716.67	1474.67	1442		ERAP2	Additional IBD GWAS genes	0	0	0	0	0	0
	LNPEP	2347.67	2706	2393.33	2192.67		F11R	Additional IBD GWAS genes	0	0	0	0	0	0
	KDELR2	2674.67	2618	2363	2317.33		FADS1	Additional IBD GWAS genes	0	0	0	0	0	0
	IRF1	2553	2440.67	12735.3	13318		FADS2	Additional IBD GWAS genes	0	0	0	0	0	0
	ERAP1	3077.67	2369	3290.33	3200		FASLG	Additional IBD GWAS genes	0	0	0	0	0	0
	NFIL3	1573.67	2311.33	1788.33	1774		FCGR2A	Confident IBD GWAS genes	0	0	0	0	0	0
	CD40	1546.67	2310.33	9665	9733		FLRT1	Additional IBD GWAS genes	0	0	0	0	0	0
	CXCL3	2619	2291	40634	38545.3		FOS	Confident IBD GWAS genes	0	0	0	0	0	0
	MAML2	1884.33	2243	2930.67	2894.67		FOSL1	Additional IBD GWAS genes	0	0	0	0	0	0
	DLD	2528.67	2216	4931.67	4734		FOSL2	Additional IBD GWAS genes	0	0	0	0	0	0
	DAP	2700.33	2085	2243.67	2098		FUT2	Confident IBD GWAS genes	0	0	0	0	0	0
	UBAC2	2157.67	2045.33	1451	1400.33		GART	Additional IBD GWAS genes	0	0	0	0	0	0
	REL	1983.67	2044	4873.33	5976.33		GPR35	Confident IBD GWAS genes	0	0	0	0	0	0
	NFKBIZ	905.333	2012.67	5960	5910.67		GPR65	Confident IBD GWAS genes	0	0	0	0	0	0
	FADS1	2501.67	1999.33	831	812		GPX4	Additional IBD GWAS genes	0	0	0	0	0	0
	MAP3K8	1238.67	1995.33	3874	4582.67		GSDMA	Additional IBD GWAS genes	0	0	0	0	0	0
	RPS6KA2	3230.67	1990.67	487.667	477		GSDMB	Additional IBD GWAS genes	0	0	0	0	0	0
	ITGB8	1397.33	1836.33	14691.3	14771.3		HGFAC	Additional IBD GWAS genes	0	0	0	0	0	0
	LPP	1852	1833.33	1217.33	1137		HNF4A	Additional IBD GWAS genes	0	0	0	0	0	0
	ATG4B	1955.33	1722.33	1389.33	1295.33		ICOS	Additional IBD GWAS genes	0	0	0	0	0	0
	ZGPAT	1651.33	1705	1603	1350.33		ICOSLG	Additional IBD GWAS genes	0	0	0	0	0	0
	CREM	1171.67	1670	1894.33	2076.67		IFIH1	Confident IBD GWAS genes	0	0	0	0	0	0
	CEP250	1848.33	1666.67	996.667	908.333		IFNAR1	Additional IBD GWAS genes	0	0	0	0	0	0
	DUSP22	1591.33	1612.33	1822.67	1813		IFNAR2	Additional IBD GWAS genes	0	0	0	0	0	0
	ADCY3	1895.33	1556.67	954.667	918		IFNG	Confident IBD GWAS genes	0	0	0	0	0	0
	SMURF1	1430.67	1549.67	1719	1697		IFNGR2	Additional IBD GWAS genes	0	0	0	0	0	0
	IPMK	1602	1528	1200	1101.67		IKZF3	Additional IBD GWAS genes	0	0	0	0	0	0
	ITGA4	1049	1521	206.333	175.667		IL10	Confident IBD GWAS genes	0	0	0	1	0	0
	TMEM50B	1438.33	1503.67	1032.33	947.333		IL10RB	Additional IBD GWAS genes	0	0	0	0	0	0
	GPR35	1322.67	1503	427.333	350.333		IL12B	Confident IBD GWAS genes	0	0	0	0	0	0
	NOD2	1028	1478	2993.33	3042		IL13	Additional IBD GWAS genes	0	0	0	0	0	0
	UBQLN4	2048.67	1473.67	943.333	1011		IL15RA	Additional IBD GWAS genes	0	0	0	0	0	0
	RPS6KA4	1996.33	1437.67	570.667	468.333		IL18R1	Additional IBD GWAS genes	0	0	0	0	0	0
	PTPN22	1790.67	1426.67	299	287.333		IL18RAP	Additional IBD GWAS genes	0	0	0	0	0	0
	EDG1/S1PR1	336	1423.67	65	40.3333		IL1R1	Additional IBD GWAS genes	0	0	0	0	0	0
	LY75	2061	1400.67	1479.67	1742.67		IL1R2	Additional IBD GWAS genes	0	0	0	0	0	0
	TRAF3IP2	1208.67	1375	3367	2977.33		IL1RL1	Additional IBD GWAS genes	0	0	0	0	0	0
	PRDM1	1806.67	1348.33	3444	3728.67		IL1RL2	Additional IBD GWAS genes	0	0	0	0	0	0
	JAK2	1298.67	1286.33	3174	3120.33		IL2	Confident IBD GWAS genes	0	0	0	0	0	0
	GART	1511.33	1237	1512	1759		IL23R	Confident IBD GWAS genes	0	0	0	0	0	0
	CXCL2	1589.33	1196	18032.3	19705.3		IL27	Additional IBD GWAS genes	0	0	0	0	0	0
	SULT1A1	1349.33	1181.33	629.333	564.667		IL2RA	Additional IBD GWAS genes	0	0	0	0	0	0
	TAB1	1452	1177.67	572.333	538.333		IL3	Additional IBD GWAS genes	0	0	0	0	0	0
	RPS6KB1	1199	1164.67	882.333	811		IL31RA	Additional IBD GWAS genes	0	0	0	0	0	0
	CD302	1416.33	1151.67	342.333	270		IL4	Additional IBD GWAS genes	0	0	0	0	0	0
	SNU13	1432.67	1105.67	707.333	632.667		IL5	Additional IBD GWAS genes	0	0	0	0	0	0
	CARD9	2212	1073.33	199.667	181.667		IL6ST	Additional IBD GWAS genes	0	0	0	0	0	0
	DOCK7	1083.33	1035.33	1102.33	1082.67		IL8	Additional IBD GWAS genes	0	0	0	0	0	0
	PRKCB	1560.33	1020.33	588.667	621		IPMK	Additional IBD GWAS genes	0	0	0	0	0	0
	RABEP2	1108	1006	757	688		IRF1	Additional IBD GWAS genes	0	0	0	0	0	0
	NFATC1	1226	1001	896.333	867		IRF4	Additional IBD GWAS genes	0	0	0	0	0	0
	ORMDL3	1094.67	996.667	440.333	415		IRF5	Confident IBD GWAS genes	0	0	0	0	0	0
	RIPK2	1131	975	8840	10529.7		IRF6	Additional IBD GWAS genes	0	0	0	0	0	0
	USP1	981	972.333	588.333	631.667		IRF8	Additional IBD GWAS genes	0	0	0	0	0	0
	OSM	1075	969.333	4336.33	6161		IRGM	Confident IBD GWAS genes	0	0	0	0	0	0
	CCDC88B	1427.67	959	549.667	564.667		ITGA4	Additional IBD GWAS genes	0	0	0	0	0	0
	FADS2	1163.33	926.333	472	490		ITGAL	Confident IBD GWAS genes	0	0	0	0	0	0
	CYTH3	895.333	925.667	501.333	459.667		ITGB8	Additional IBD GWAS genes	0	0	0	0	0	0
	PHACTR2	837	912.333	1187.33	1310		ITIH4	Additional IBD GWAS genes	0	0	0	0	0	0
	SLAMF1	112.667	910.333	2629.67	1748.33		ITLN1	Additional IBD GWAS genes	0	0	0	0	0	0
	CEBPG	1000	895.667	760.333	741		ITPKA	Additional IBD GWAS genes	0	0	0	0	0	0
	NDUFAF1	891	880	682.667	593.667		JAK2	Confident IBD GWAS genes	0	0	0	0	0	0
	SPRED2	777	873	1284	1657.33		JAZF1	Confident IBD GWAS genes	0	0	0	0	0	0
	ERAP2	1211.33	872.333	1443	1500.67		JRKL	Additional IBD GWAS genes	0	0	0	0	0	0
	IL1R1	1139	860.667	1202.33	1392		KDELR2	Additional IBD GWAS genes	0	0	0	0	0	0
	ATG16L1	897	843.667	688.667	720.333		KIR2DL1	Additional IBD GWAS genes	0	0	0	0	0	0
	SLC2A4RG	724.667	819.333	296.333	274		KSR1	Confident IBD GWAS genes	0	0	0	0	0	0
	PRKAB1	816	791	658.333	648.333		LACC1	Confident IBD GWAS genes	0	0	0	0	0	0
	PLCL1	1036.33	784.333	935.333	1009.33		LIF	Additional IBD GWAS genes	0	0	0	0	0	0
	CD28	726.667	779.667	10	7		LIME1	Additional IBD GWAS genes	0	0	0	0	0	0
	EMSY	797	770.667	681	650		LNPEP	Additional IBD GWAS genes	0	0	0	0	0	0
	IL10	451	754.667	1001.67	1514.67		LPP	Confident IBD GWAS genes	0	0	0	0	0	0
	C10orf58/PRXL2A	901.333	747	363	339.333		LSP1	Additional IBD GWAS genes	0	0	0	0	0	0
	UQCC1	873.667	725.667	473.667	432		LTBR	Additional IBD GWAS genes	0	0	0	0	0	0
	CXCR5	572.333	708.667	2055.67	1944.33		LTF	Additional IBD GWAS genes	0	0	0	0	0	0
	CD226	562.333	707.333	946	1004		LY75	Additional IBD GWAS genes	0	0	0	0	0	0
	KSR1	344	707.333	529.667	522.667		MAML2	Additional IBD GWAS genes	0	0	0	0	0	0
	RFT1	922	695.667	500.333	489.333		MAP3K8	Confident IBD GWAS genes	0	0	0	0	0	0
	TEC	545.333	657.333	252.667	243.667		MAPK1	Additional IBD GWAS genes	0	0	0	0	0	0
	THADA	849.667	618.333	313	286		MST1	Confident IBD GWAS genes	0	0	0	0	0	0
	PROCR	605.333	617	583.667	644.667		MSTO1	Additional IBD GWAS genes	0	0	0	0	0	0
	IL15RA	723	603.333	10507.7	11054.3		MTMR3	Additional IBD GWAS genes	0	0	0	0	0	0
	PTGS2	437	558.667	16958.7	20484.7		MUC19	Additional IBD GWAS genes	0	0	0	0	0	0
	STAT4	432	558.667	9416.33	8601.33		NCF4	Confident IBD GWAS genes	0	0	0	0	0	0
	JAZF1	351.333	515	219	204		NDFIP1	Confident IBD GWAS genes	0	0	0	0	0	0
	TEF	609	514.333	286	281.333		NDUFAF1	Additional IBD GWAS genes	0	0	0	0	0	0
	TNFRSF9	720.667	510	2694.33	3223.67		NFATC1	Confident IBD GWAS genes	0	0	0	0	0	0
	ICOSLG	1236.33	485.333	2260	3008.67		NFIL3	Additional IBD GWAS genes	0	0	0	0	0	0
	TNFRSF6B	22.3333	470	158.667	86		NFKB1	Confident IBD GWAS genes	0	0	0	0	0	0
	TRAF3IP3	439.667	452.333	466	441.333		NFKB2	Additional IBD GWAS genes	0	0	0	0	0	0
	SLC22A5	456	439.667	66.6667	78.3333		NFKBIZ	Confident IBD GWAS genes	0	0	0	1	0	1
	RASGRP1	588.667	426	3844	3380.33		NKX2-3	Confident IBD GWAS genes	0	0	0	0	0	0
	SLC22A4	362.667	417.667	453	396.667		NLRP2	Additional IBD GWAS genes	0	0	0	0	0	0
	NLRP2	277.667	412	197	193.333		NLRP7	Additional IBD GWAS genes	0	0	0	0	0	0
	CDKAL1	451	404.667	282	265		NOD2	Confident IBD GWAS genes	0	0	0	0	0	0
	ZFP90	415.333	396.333	183.333	164.667		NUPR1	Additional IBD GWAS genes	0	0	0	0	0	0
	YDJC	461.333	346.333	299.333	296.333		NXPE1	Additional IBD GWAS genes	0	0	0	0	0	0
	SFMBT1	412.667	341.667	316.333	344.667		NXPE4	Additional IBD GWAS genes	0	0	0	0	0	0
	SELL	236.333	306.333	475	477.333		ORMDL3	Additional IBD GWAS genes	0	0	0	0	0	0
	MST1	362.667	296.333	260	257.667		OSM	Additional IBD GWAS genes	0	0	0	0	0	0
	SP140	355.667	293	1749.33	1844.33		OSMR	Confident IBD GWAS genes	0	0	0	0	0	0
	BORCS5	308	275.333	225	241		PDCD1	Additional IBD GWAS genes	0	0	0	0	0	0
	CXCL6	232.333	258	4934.67	4472.67		PDLIM4	Additional IBD GWAS genes	0	0	0	0	0	0
	JRKL	313	256.667	235.333	223.333		PF4	Additional IBD GWAS genes	0	0	0	0	0	0
	MSTO1	317.667	247.333	218.667	190.667		PF4V1	Additional IBD GWAS genes	0	0	0	0	0	0
	IRF4	313.333	242.333	966.333	2047.33		PHACTR2	Additional IBD GWAS genes	0	0	0	1	0	1
	TUBD1	230.667	239.333	187	186		PLA2R1	Additional IBD GWAS genes	0	0	0	0	0	0
	BTBD8	291	232.667	185	150.333		PLCG2	Confident IBD GWAS genes	0	0	0	0	0	0
	TRPT1	237	232	176.667	178.333		PLCL1	Additional IBD GWAS genes	0	0	0	0	0	0
	TNFSF8	265.667	229.667	261	286.333		PNKD	Additional IBD GWAS genes	0	0	1	0	0	0
	PDLIM4	196.667	226	161.667	152.333		PRDM1	Confident IBD GWAS genes	0	0	0	0	0	0
	CISD1	284	219.333	124.667	121.333		PRKAB1	Additional IBD GWAS genes	0	0	0	0	0	0
	TNFSF15	270	209	350.333	470.667		PRKCB	Additional IBD GWAS genes	0	0	0	0	0	0
	LIF	264.667	201.667	321.333	380.667		PRKCD	Additional IBD GWAS genes	0	0	0	0	0	0
	CD244	600.667	186	30	27.3333		PROCR	Additional IBD GWAS genes	0	0	0	0	0	0
	FOSL1	155	161.667	387.333	434.667		PTGER4	Additional IBD GWAS genes	0	0	0	0	0	0
	LIME1	159.333	148.667	146	149.333		PTGS2	Confident IBD GWAS genes	0	0	0	0	0	0
	CCR2	32.6667	139	8	3.66667		PTK2B	Additional IBD GWAS genes	0	0	0	0	0	0
	RIMBP3	165.667	132.333	63.3333	53		PTPN22	Confident IBD GWAS genes	0	0	0	0	0	0
	CCL20	110	131	7471.67	9500.33		PTPRC	Additional IBD GWAS genes	0	0	0	0	0	0
	IRF6	117.667	118.667	337	322.333		RABEP2	Additional IBD GWAS genes	0	0	0	0	0	0
	CXCR2	155	113.333	27	33.6667		RASGRP1	Confident IBD GWAS genes	0	0	0	0	0	0
	GSDMA	38.6667	97	3	0.666667		REL	Confident IBD GWAS genes	0	0	0	0	0	0
	TNFRSF18	125.333	94.6667	499.333	588.667		RELA	Additional IBD GWAS genes	0	0	0	1	0	1
	SOCS1	88.3333	92.3333	565	753		RFT1	Additional IBD GWAS genes	0	0	0	0	0	0
	TNFSF18	1	87.3333	22	56.6667		RFTN2	Additional IBD GWAS genes	0	0	0	0	0	0
	SMAD3	110	82.3333	95.6667	103		RIMBP3	Additional IBD GWAS genes	0	0	0	0	0	0
	TNNI2	190	81	58.3333	41.3333		RIPK2	Additional IBD GWAS genes	0	0	0	0	0	1
	IL1R2	118.333	75.3333	51.3333	49		RIT1	Additional IBD GWAS genes	0	0	0	0	0	0
	ITIH4	107.333	75.3333	300.333	297.333		RORC	Additional IBD GWAS genes	0	0	0	0	0	0
	TNFRSF4	160.667	71.3333	2917.33	3590.67		RPS6KA2	Confident IBD GWAS genes	0	0	0	0	0	0
	SLC9A3	125	63	40	59.6667		RPS6KA4	Additional IBD GWAS genes	0	0	0	0	0	0
	OSMR	10	62.6667	35	31.6667		RPS6KB1	Additional IBD GWAS genes	0	0	0	0	0	0
	CTSW	79.6667	59.6667	70.6667	50.3333		RSPO3	Confident IBD GWAS genes	0	0	0	0	0	0
	GSDMB	68	51.3333	23.6667	30		SBNO2	This Study	0	1	0	0	0	0
	TXK	70.3333	47.3333	25	23.3333		SELE	Additional IBD GWAS genes	0	0	0	0	0	0
	SULT1A2	47.6667	40.3333	22.3333	22.3333		SELL	Additional IBD GWAS genes	0	0	0	0	0	0
	IKZF3	33.6667	40.3333	36.6667	26		SELP	Additional IBD GWAS genes	0	0	0	0	0	0
	PF4	45.6667	37	78.3333	58.6667		SERBP1P3	Additional IBD GWAS genes	0	0	0	0	0	0
	C11orf9/MYRF	49.3333	36	26.3333	29.6667		SFMBT1	Additional IBD GWAS genes	0	0	0	0	0	0
	DNMT3B	39	35.6667	19	16.3333		SH2B3	Additional IBD GWAS genes	0	0	0	0	0	0
	SNX32	38.6667	34.6667	38.6667	40		SKAP2	Confident IBD GWAS genes	0	0	0	0	0	0
	UCN	45.3333	33	14.3333	11.6667		SLAMF1	Additional IBD GWAS genes	0	0	0	0	0	0
	CD6	38	29.6667	27	29		SLAMF8	Confident IBD GWAS genes	0	0	0	0	0	0
	IL27	13.3333	23.6667	912	1898		SLC10A4	Additional IBD GWAS genes	0	0	0	0	0	0
	CARD11	35.3333	20.3333	28.3333	25		SLC11A1	Additional IBD GWAS genes	0	0	0	0	0	0
	C1orf53	28.3333	20	15	10.6667		SLC22A4	Additional IBD GWAS genes	0	0	0	0	0	0
	HGFAC	47	18	40	48.6667		SLC22A5	Additional IBD GWAS genes	0	0	0	0	0	0
	PDCD1	30	15.6667	55	83.3333		SLC2A4RG	Additional IBD GWAS genes	0	0	0	0	0	0
	ITPKA	12	14	16.6667	19		SLC9A3	Additional IBD GWAS genes	0	0	0	0	0	0
	CCR3	12	12.6667	2.66667	1.66667		SMAD3	Confident IBD GWAS genes	0	0	0	0	0	0
	IL31RA	11	11.6667	51.6667	51.6667		SMAD7	Additional IBD GWAS genes	0	0	0	0	0	0
	CSF2	15.6667	10	262.667	592.333		SMURF1	Additional IBD GWAS genes	0	0	0	0	0	0
	CNTF	8	9.66667	3.33333	9.33333		SNU13	Additional IBD GWAS genes	0	0	0	1	0	0
	PF4V1	13.3333	9.33333	15.3333	17.6667		SNX32	Additional IBD GWAS genes	0	0	0	0	0	0
	BACH2	10.6667	8	6	5.66667		SOCS1	Confident IBD GWAS genes	0	0	0	0	0	0
	CD27	9.66667	7.66667	2.66667	5.66667		SP140	Additional IBD GWAS genes	0	0	0	0	0	0
	BOK	11.6667	7	7.33333	4.33333		SPRED2	Confident IBD GWAS genes	0	0	0	0	0	0
	BANK1	7	7	10.3333	6		STAT3	Confident IBD GWAS genes	0	0	0	0	0	0
	IL18R1	4	5.66667	18.3333	18.6667		STAT4	Confident IBD GWAS genes	0	0	0	0	0	0
	FASLG	2.33333	5.33333	5.66667	3.33333		SULT1A1	Additional IBD GWAS genes	0	0	0	0	0	0
	ITLN1	10.3333	5	2.66667	2.33333		SULT1A2	Additional IBD GWAS genes	0	0	0	0	0	0
	SELE	0	1	14	17.6667		TAB1	Additional IBD GWAS genes	0	0	0	0	0	0
	IL12B	0.333333	0	71.6667	145.333		TAB2	Additional IBD GWAS genes	0	0	0	0	0	0
	ADAM30	0	0	0	0		TEC	Additional IBD GWAS genes	0	0	1	0	0	0
	ANKRD55	0	0	0	0		TEF	Additional IBD GWAS genes	0	0	0	0	0	0
	BRE	0	0	0	0		THADA	Confident IBD GWAS genes	0	0	0	0	0	0
	CCDC116	0	0	0	0		TMBIM1	Additional IBD GWAS genes	0	0	0	0	0	0
	CERKL	0	0	0	0		TMEM174	Confident IBD GWAS genes	0	0	0	0	0	0
	CTLA4	0	0	0	0		TMEM50B	Additional IBD GWAS genes	0	0	0	0	0	0
	CXCR1	0	0	0	0		TNFAIP3	Confident IBD GWAS genes	0	0	0	0	0	0
	EPO	0	0	0	0		TNFRSF14	Confident IBD GWAS genes	0	0	0	0	0	0
	FLRT1	0	0	0	0		TNFRSF18	Additional IBD GWAS genes	0	0	0	0	0	0
	FUT2	0	0	0	0		TNFRSF1A	Additional IBD GWAS genes	0	0	0	0	0	0
	HNF4A	0	0	0	0		TNFRSF4	Additional IBD GWAS genes	0	0	0	0	0	0
	ICOS	0	0	0	0		TNFRSF6B	Additional IBD GWAS genes	0	0	0	0	0	0
	IFNG	0	0	0	0		TNFRSF9	Additional IBD GWAS genes	0	0	0	0	0	0
	IL13	0	0	0	0		TNFSF11	Additional IBD GWAS genes	0	0	0	0	0	0
	IL18RAP	0	0	0	0		TNFSF15	Additional IBD GWAS genes	0	0	0	0	0	0
	IL1RL1	0	0	0	0		TNFSF18	Additional IBD GWAS genes	0	0	0	0	0	0
	IL1RL2	0	0	0	0		TNFSF8	Additional IBD GWAS genes	0	0	0	0	0	0
	IL2	0	0	0	0		TNNI2	Additional IBD GWAS genes	0	0	0	0	0	0
	IL23R	0	0	0	0		TOM1	Additional IBD GWAS genes	0	0	0	0	0	0
	IL3	0	0	0	0		TRAF3IP2	Confident IBD GWAS genes	0	0	0	0	0	0
	IL4	0	0	0	0		TRAF3IP3	Additional IBD GWAS genes	0	0	0	0	0	0
	IL5	0	0	0	0		TRIB1	Additional IBD GWAS genes	0	0	0	0	0	0
	IRGM	0	0	0	0		TRIM8	Additional IBD GWAS genes	0	0	0	0	0	0
	KIR2DL1	0	0	0	0		TRPT1	Additional IBD GWAS genes	0	0	0	0	0	0
	LTF	0	0	0	0		TSPAN14	Additional IBD GWAS genes	0	0	0	0	0	0
	MUC19	0	0	0	0		TUBD1	Additional IBD GWAS genes	0	0	0	0	0	0
	NKX2-3	0	0	0	0		TXK	Additional IBD GWAS genes	0	0	0	0	0	0
	NLRP7	0	0	0	0		TYK2	Confident IBD GWAS genes	0	0	0	0	0	0
	NXPE1	0	0	0	0		UBAC2	Confident IBD GWAS genes	0	0	0	0	0	0
	NXPE4	0	0	0	0		UBE2L3	Additional IBD GWAS genes	0	0	0	0	0	0
	PLA2R1	0	0	0	0		UBQLN4	Additional IBD GWAS genes	0	0	0	0	0	0
	RFTN2	0	0	0	0		UCN	Additional IBD GWAS genes	0	0	0	0	0	0
	RORC	0	0	0	0		UQCC	Additional IBD GWAS genes	0	0	0	0	0	0
	RSPO3	0	0	0	0		USF1	Additional IBD GWAS genes	0	0	0	0	0	0
	SELP	0	0	0	0		USP1	Additional IBD GWAS genes	0	0	0	0	0	0
	SERBP1P3	0	0	0	0		YDJC	Additional IBD GWAS genes	0	0	0	0	0	0
	SLC10A4	0	0	0	0		ZFP36L1	Additional IBD GWAS genes	0	0	0	0	0	0
	TMEM174	0	0	0	0		ZFP90	Additional IBD GWAS genes	0	0	0	0	0	0
	TNFSF11	0	0	0	0		ZGPAT	Additional IBD GWAS genes	0	0	0	0	0	0
	ZNF831	0	0	0	0		ZNF831	Additional IBD GWAS genes	0	0	0	0	0	0
	ZPBP	0	0	0	0		ZPBP	Additional IBD GWAS genes	0	0	0	0	0	0
	ZPBP2	0	0	0	0		ZPBP2	Additional IBD GWAS genes	0	0	0	0	0	0
