# Supplementary material for: An isoform quantitative trait locus in SBNO2 links genetic susceptibility to Crohn’s disease with defective antimicrobial activity
Source: Nat Commun. 2024 May 28;15:4529. doi: 10.1038/s41467-024-47218-3 (PMC11133462; doi:10.1038/s41467-024-47218-3)
Supplement: Supplementary file 11 — Source Data [file 41467_2024_47218_MOESM11_ESM.zip › Source Data Figure 1d.xlsx]

## Sheet: Data
	Figure 1d: Upper left
	Time (h)	LPS		LPS + IL-10		LPS + αIL-10R
		Replicate 1	Replicate 2	Replicate 1	Replicate 2	Replicate 1	Replicate 2
	0	0.0241929	0.0699728	0.0241929	0.0699728	0.0241929	0.0699728
	2	0.0374681	0.0494171	0.038486	0.120861	0.0522986	0.0903647
	4	0.11728	0.058166	0.0723236	0.138394	0.104313	0.0591398
	6	0.0851096	0.202844	0.108274	0.139387	0.0808964	0.16543
	8	0.210998	0.117298	0.206276	0.133109	0.138277	0.153493
	Figure 1d: Upper right
	Time (h)	LPS		LPS + IL-10		LPS + aIL-10R
		Replicate 1	Replicate 2	Replicate 1	Replicate 2	Replicate 1	Replicate 2
	0	0.113803	0.105004	0.113803	0.105004	0.113803	0.105004
	2	0.119051	0.277479	0.46352	0.534676	0.133844	0.156991
	4	0.548859	0.510678	0.449906	0.554931	0.223121	0.223854
	6	0.715515	0.841473	0.695017	0.608607	0.485977	0.352492
	8	0.607465	0.574295	0.748077	0.56876	0.393267	0.335069
	Figure 1d: Lower left
	Time (h)	IL-10		IL-6
		Replicate 1	Replicate 2	Replicate 1	Replicate 2
	0	0.0241929	0.0699728	0.0241929	0.0699728
	2	0.0659895	0.115739	0.0829165	0.118022
	4	0.0365013	0.0696169	0.0874793	0.103704
	6	0.0174981	0.0999667	0.0937706	0.0996646
	8	0.0546201	0.113174	0.0460479	0.096375
	Figure 1d: Lower right
	Time (h)	IL-10		IL-6
		Replicate 1	Replicate 2	Replicate 1	Replicate 2
	0	0.113803	0.105004	0.113803	0.105004
	2	0.404078	0.404078	0.177724	0.17972
	4	0.407929	0.407929	0.217197	0.179506
	6	0.470114	0.470114	0.21163	0.155697
	8	0.584167	0.584167	0.229728	0.171676
