# Supplementary material for: An isoform quantitative trait locus in SBNO2 links genetic susceptibility to Crohn’s disease with defective antimicrobial activity
Source: Nat Commun. 2024 May 28;15:4529. doi: 10.1038/s41467-024-47218-3 (PMC11133462; doi:10.1038/s41467-024-47218-3)
Supplement: Supplementary file 11 — Source Data [file 41467_2024_47218_MOESM11_ESM.zip › Source Data Figure 1e.xlsx]

## Sheet: Data
	Figure 1e: Left
		Unstim.	LPS	LPS + αIL-10R
	Repllicate 1	0.0479082	0.0915894	0.0947816
	Repllicate 2	0.0474207	0.0734336	0.0707434
	Repllicate 3	0.00617775	0.0161297	0.0101575
	Repllicate 4	0.074053	0.0802487	0.0746461
	Repllicate 5	0.0177607	0.0588472	0.0524687
	Repllicate 6	0.0220842	0.0327996	0.0342127
	Repllicate 7	0.0458849	0.0506826	0.0695494
	Repllicate 8	0.0214495	0.0379752	0.055355
	Repllicate 9	0.0159836	0.0297667	0.0311532
	Repllicate 10	0.00237885	0.00674269	0.00747831
	Repllicate 11	0.00524442	0.0154099	0.0165159
	Repllicate 12	0.0052809	0.0161201	0.0153566
	Repllicate 13	0.00442533	0.0127797	0.0104526
	Repllicate 14	0.00359631	0.0194599	0.0157298
	Repllicate 15	0.00462453	0.0276639	0.0242252
	Repllicate 16	0.00515529	0.0288903	0.0301822
	Figure 1e: Right
		Unstim.	LPS	LPS + αIL-10R
	Repllicate 1	0.0271366	0.340626	0.131253
	Repllicate 2	0.0205046	0.0919101	0.0623326
	Repllicate 3	0.0385918	0.133355	0.117454
	Repllicate 4	0.0593066	0.272919	0.163866
	Repllicate 5	0.040286	0.249596	0.185691
	Repllicate 6	0.0582332	0.182432	0.105239
	Repllicate 7	0.0593066	0.272919	0.163866
	Repllicate 8	0.040286	0.249596	0.185691
	Repllicate 9	0.0582332	0.182432	0.105239
	Repllicate 10	0.0426844	0.372064	0.351502
	Repllicate 11	0.0424662	0.306135	0.211361
	Repllicate 12	0.301194	0.818132	0.738054
	Repllicate 13	0.170465	0.473722	0.449324
	Repllicate 14	0.0727891	0.229385	0.193334
	Repllicate 15	0.374608	0.859892	0.710242
	Repllicate 16	0.127666	0.550072	0.504184
	Repllicate 17	0.139004	0.347966	0.352265
	Repllicate 18	0.143249	0.346031	0.346365
	Repllicate 19	0.0572239	0.264861	0.0966498
	Repllicate 20	0.0608858	0.613345	0.320559
	Repllicate 21	0.011986	0.0823045	0.054217
	Repllicate 22	0.022328	0.147624	0.116629
	Repllicate 23	0.0260062	0.178624	0.130308
	Repllicate 24	0.0275845	0.136313	0.0830429
	Repllicate 25	0.020119	0.160205	0.11843
	Repllicate 26	0.0231312	0.347947	0.283086
	Repllicate 27	0.0261771	0.417637	0.387801
