# Supplementary material for: An isoform quantitative trait locus in SBNO2 links genetic susceptibility to Crohn’s disease with defective antimicrobial activity
Source: Nat Commun. 2024 May 28;15:4529. doi: 10.1038/s41467-024-47218-3 (PMC11133462; doi:10.1038/s41467-024-47218-3)
Supplement: Supplementary file 11 — Source Data [file 41467_2024_47218_MOESM11_ESM.zip › Source Data Figure 1f.xlsx]

## Sheet: Data
	Figure 1e: Left
		Unstim.	IL-10
	Repllicate 1	0.0479082	0.0573494
	Repllicate 2	0.0474207	0.0660048
	Repllicate 3	0.00617775	0.00970324
	Repllicate 4	0.074053	0.0791958
	Repllicate 5	0.0177607	0.0386022
	Repllicate 6	0.0220842	0.0366678
	Repllicate 7	0.0458849	0.0506826
	Repllicate 8	0.0214495	0.0379752
	Repllicate 9	0.00237885	0.0051521
	Repllicate 10	0.00524442	0.00550516
	Repllicate 11	0.0052809	0.0102374
	Repllicate 12	0.00442533	0.0073655
	Repllicate 13	0.00359631	0.00659193
	Repllicate 14	0.00462453	0.0105559
	Repllicate 15	0.00515529	0.0115746
	Figure 1e: Right
		Unstim.	IL-10
	Replicate 1	0.229923	0.550799
	Replicate 2	0.0271366	0.325959
	Replicate 3	0.0205046	0.0768401
	Replicate 4	0.0385918	0.123898
	Replicate 5	0.301194	0.723933
	Replicate 6	0.170465	0.54254
	Replicate 7	0.0727891	0.197464
	Replicate 8	0.374608	0.928454
	Replicate 9	0.127666	0.528106
	Replicate 10	0.139004	0.534665
	Replicate 11	0.143249	0.403484
	Replicate 12	0.0572239	0.192104
	Replicate 13	0.0608858	0.248518
	Replicate 14	0.011986	0.0511249
	Replicate 15	0.022328	0.0911888
	Replicate 16	0.0260062	0.130761
	Replicate 17	0.0275845	0.10083
	Replicate 18	0.020119	0.0748697
	Replicate 19	0.0231312	0.141566
	Replicate 20	0.0261771	0.173345
