# Supplementary material for: An isoform quantitative trait locus in SBNO2 links genetic susceptibility to Crohn’s disease with defective antimicrobial activity
Source: Nat Commun. 2024 May 28;15:4529. doi: 10.1038/s41467-024-47218-3 (PMC11133462; doi:10.1038/s41467-024-47218-3)
Supplement: Supplementary file 11 — Source Data [file 41467_2024_47218_MOESM11_ESM.zip › Source Data Figure 2b.xlsx]

## Sheet: Data
	Figure 2b:
	(ENST00000438103, ISO2) rs8178977
	Allele_0, "GG"
	Min.	1st Qu.	Median	Mean	3rd Qu.	Max.
	-7.839	33.451	38.744	39.65	46.528	93.094
	Allele_1, "GC"
	Min.	1st Qu.	Median	Mean	3rd Qu.	Max.
	-9.179	17.56	34.303	30.968	41.844	69.067
	Allele_2, "CC"
	Min.	1st Qu.	Median	Mean	3rd Qu.	Max.
	6.837	8.992	36.322	24.821	36.845	38.917
