# Supplementary material for: An isoform quantitative trait locus in SBNO2 links genetic susceptibility to Crohn’s disease with defective antimicrobial activity
Source: Nat Commun. 2024 May 28;15:4529. doi: 10.1038/s41467-024-47218-3 (PMC11133462; doi:10.1038/s41467-024-47218-3)
Supplement: Supplementary file 11 — Source Data [file 41467_2024_47218_MOESM11_ESM.zip › Source Data Figure 3b.xlsx]

## Sheet: Data
	Figure 3b:
		IBD		CD		UC
		Beta	-log10 pvalue	Beta	-log10 pvalue	Beta	-log10 pvalue
	ME1	0.017126	0.560636	0.014922	0.541876	0.029251	0.82472
	ME2	-0.0054625	0.268049	-0.007253	0.254613	0.021771	0.463277
	ME3	0.043848	0.694326	-0.027956	0.144572	0.088811	1.36652
	ME4	-0.025155	0.161308	-0.039299	0.0980189	-0.048998	0.0775237
	ME5	-0.20017	0.0226743	-0.17097	0.0295694	-0.085375	0.118632
	ME6	-0.041361	0.177022	-0.0098924	0.264529	-0.024996	0.219395
	ME7	-0.011764	0.250673	0.012123	0.364778	-0.014265	0.239879
	ME8	0.011476	0.337327	0.018366	0.365492	-0.05252	0.16737
	ME9	0.13072	1.2402	0.0078583	0.337904	0.1028	0.983384
	ME10	0.015271	0.383	-0.05216	0.103325	0.0033474	0.318126
	ME11	0.33516	2.24691	0.078195	0.581715	0.17098	1.02415
	ME12	0.12055	1.13102	-0.020036	0.220166	0.13471	1.29981
	ME13	0.42838	2.53505	0.10056	0.615109	0.34768	1.94013
	ME14	0.16928	1.34681	0.13959	1.18187	0.020612	0.379958
	ME15	0.036746	1.20569	0.0081368	0.44749	0.041406	1.40585
	ME16	-0.24182	0.0158149	-0.17464	0.0363066	-0.081021	0.136511
	ME17	-0.022065	0.22245	0.019244	0.390833	-0.022237	0.220743
