# Supplementary material for: An isoform quantitative trait locus in SBNO2 links genetic susceptibility to Crohn’s disease with defective antimicrobial activity
Source: Nat Commun. 2024 May 28;15:4529. doi: 10.1038/s41467-024-47218-3 (PMC11133462; doi:10.1038/s41467-024-47218-3)
Supplement: Supplementary file 11 — Source Data [file 41467_2024_47218_MOESM11_ESM.zip › Source Data Figure 3c.xlsx]

## Sheet: Data
	Figure 3c:
	ISO1	-log10(padj)
	Cytokine Signaling in Immune system	37.9633
	Interferon Signaling	25.3335
	Adaptive Immune System	23.4259
	Herpes simplex infection	21.732
	Neutrophil degranulation	18.6308
	viral process	18.5871
	cytokine-mediated signaling pathway	17.0288
	Protein processing in endoplasmic reticulum	16.7745
	Cellular responses to stress	16.6268
	Epstein-Barr virus infection	16.2135
	response to interferon-gamma	15.7617
	proteolysis involved in cellular protein catabolic process	15.0049
	ISO2
	myeloid cell apoptotic process	5.69841
	Neutrophil degranulation	5.12774
	regulation of autophagy	4.90128
	positive regulation of neuron differentiation	4.21288
	Signaling by Nuclear Receptors	4.18516
	cell junction maintenance	4.09917
	growth factor receptors and second messengers	3.74255
	RHOH GTPase cycle	3.58196
	adaptive immune response	3.52224
	regulation of apoptotic signaling pathway	3.42629
	negative regulation of phosphate metabolic process	3.41781
	protein localization to lysosome	3.31354
	ISO1/ISO2
	mRNA metabolic process	6.15919
	receptor signaling pathway via JAK-STAT	4.64911
	Signaling by Rho GTPases	4.2393
	transferrin transport	4.10409
	mRNA polyadenylation	4.08308
	nucleic acid transport	3.94323
	positive regulation of insulin secretion	3.91795
	MECP2 regulates neuronal receptors and channels	3.81727
	positive regulation of myoblast fusion	3.69553
	regulation of protein stability	3.49119
	immunoglobulin mediated immune response	3.1057
	regulation of response to DNA damage stimulus	2.96055
