# Supplementary material for: An isoform quantitative trait locus in SBNO2 links genetic susceptibility to Crohn’s disease with defective antimicrobial activity
Source: Nat Commun. 2024 May 28;15:4529. doi: 10.1038/s41467-024-47218-3 (PMC11133462; doi:10.1038/s41467-024-47218-3)
Supplement: Supplementary file 11 — Source Data [file 41467_2024_47218_MOESM11_ESM.zip › Source Data Figure 4b.xlsx]

## Sheet: Data
	Figure 4b: IL23A
		siCTRL	Unstim.	IL-10	LPS	LPS + aIL-10R
	Replicate 1	100	91.3852	52.5137	48.9784	29.592
	Replicate 2	100	59.6668	83.2199	14.9167	40.3321
	Replicate 3	100	84.6745	65.7471	25.437	24.9135
	Replicate 4	100	112.506	79.2784	34.5079	52.1233
	Replicate 5	100	32.1032	65.9584	38.0921	55.316
	Replicate 6	100	35.5881	32.3019	33.9702	38.8197
	Replicate 7	100	45.0798	52.8234	58.8105	48.8408
	Replicate 8	100	34.5773	43.3654	60.1039	40.4217
	Replicate 9	100	48.2889	45.1539	42.898	27.9254
	Replicate 10	100	107.343	92.3172	80.5473	71.9452
	Replicate 11	100	78.4584	77.6469	59.8739	39.3654
	Replicate 12	100	51.7632	83.2199	81.2252	35.233
	Figure 4b: IL20
		siCTRL	Unstim.	IL-10	LPS	LPS + aIL-10R
	Replicate 1	100	442.292	4.51228	5.73128	8.10525
	Replicate 2	100	1.65159	16.7241	28.3221	46.0094
	Replicate 3	100	105.413	63.0524	26.398	19.5382
	Replicate 4	100	26.334	58.2367	55.8644	269.447
	Replicate 5	100	90.7519	82.645	42.7798	26.1521
	Replicate 6	100	63.5075	43.9825	14.7113	49.3116
	Replicate 7	100	32.5335	60.7097	214.355	51.943
	Figure 4b: IL24
		siCTRL	Unstim.	IL-10	LPS	LPS + aIL-10R
	Replicate 1	100	72.4471	24.9135	8.24692	29.6273
	Replicate 2	100	91.3831	122.264	18.8156	43.8303
	Replicate 3	100	115.753	6.60464	79.1962	27.9199
	Replicate 4	100	151.572	13.3972	4.98936	43.3769
	Replicate 5	100	47.3029	22.6095	26.1521	24.5705
	Replicate 6	100	36.6021	74.7425	27.0744	40.1925
	Replicate 7	100	56.0583	38.5553	65.9754	29.1183
	Figure 4b: CXCR2
		siCTRL	Unstim.	IL-10	LPS	LPS + aIL-10R
	Replicate 1	100	48.971	13.3046	6.2717	44.2884
	Replicate 2	100	37.6312	32.3088	22.688	18.4284
	Replicate 3	100	63.9957	19.0073	45.8027	61.9582
	Replicate 4	100	129.684	50.3478	52.1233	34.5079
	Replicate 5	100	89.1929	70.9562	76.0489	56.2529
	Replicate 6	100	131.951	81.5072	51.7632	79.8298
	Replicate 7	100	200.207	131.805	110.089	79.4531
	Replicate 8	100	117.283	79.0041	91.067	55.0953
	Replicate 9	100	65.5197	82.3591	64.3941	45.376
	Figure 4b: CXCR4
		siCTRL	Unstim.	IL-10	LPS	LPS + aIL-10R
	Replicate 1	100	168.179	95.5945	94.9342	28.9172
	Replicate 2	100	86.4537	72.6986	33.6808	55.0953
	Replicate 3	100	35.9994	10.7293	52.4314	68.5091
	Replicate 4	100	130.586	20.733	16.4368	36.4755
	Replicate 5	100	63.728	33.2171	37.501	33.7978
	Replicate 6	100	39.6392	109.051	29.937	77.1105
	Replicate 7	100	134.863	60.6427	81.4323	78.9042
	Replicate 8	100	56.6442	19.9575	45.219	56.2529
	Replicate 9	100	35.4781	48.971	69.0159	80.107
	Figure 4b: KREMEN1
		siCTRL	Unstim.	IL-10	LPS	LPS + aIL-10R
	Replicate 1	100	1089.05	240.327	146.409	255.797
	Replicate 2	100	174.11	262.079	198.618	389.062
	Replicate 3	100	74.0231	76.2931	183.847	96.8865
	Replicate 4	100	41.8994	112.506	139.474	90.4379
	Replicate 5	100	90.7519	193.858	146.409	105.702
	Replicate 6	100	68.7771	138.032	143.396	162.45
	Replicate 7	100	140.104	276.716	434.294	199.747
	Replicate 8	100	76.313	131.039	214.355	134.723
	Replicate 9	100	64.1713	179.626	227.363	127.015
