# Supplementary material for: An isoform quantitative trait locus in SBNO2 links genetic susceptibility to Crohn’s disease with defective antimicrobial activity
Source: Nat Commun. 2024 May 28;15:4529. doi: 10.1038/s41467-024-47218-3 (PMC11133462; doi:10.1038/s41467-024-47218-3)
Supplement: Supplementary file 11 — Source Data [file 41467_2024_47218_MOESM11_ESM.zip › Source Data Figure 5a.xlsx]

## Sheet: Image and Data
	Figure 5a: Gentamycin protection assay in monocyte-derived macrophages
	Replicate	Control siRNA	SBNO2 siRNA
	1	100	101.887
	2	100	442.857
	3	100	109.202
	4	100	213.462
	5	100	173.469
	6	100	160.5
	7	100	205
	8	100	84.81
	9	100	200
