# Supplementary material for: An isoform quantitative trait locus in SBNO2 links genetic susceptibility to Crohn’s disease with defective antimicrobial activity
Source: Nat Commun. 2024 May 28;15:4529. doi: 10.1038/s41467-024-47218-3 (PMC11133462; doi:10.1038/s41467-024-47218-3)
Supplement: Supplementary file 11 — Source Data [file 41467_2024_47218_MOESM11_ESM.zip › Source Data Figure 5c.xlsx]

## Sheet: Image and Data
	Figure 5c: Gentamycin protection assay in THP-1 monocyte-derived macrophages
		WT THP-1	SBNO2 KO THP-1
	Replicate 1	100	112.952
	Replicate 2	100	128.313
	Replicate 3	100	114.759
	Replicate 4	100	130.303
	Replicate 5	100	118.182
	Replicate 6	100	122.727
	Replicate 7	100	89.3939
	Replicate 8	100	102.273
	Replicate 9	100	125.758
	Replicate 10	100	99.2424
	Replicate 11	100	106.061
	Replicate 12	100	79.5455
	Replicate 13	100	112.952
	Replicate 14	100	128.313
	Replicate 15	100	114.759
