# Supplementary material for: An isoform quantitative trait locus in SBNO2 links genetic susceptibility to Crohn’s disease with defective antimicrobial activity
Source: Nat Commun. 2024 May 28;15:4529. doi: 10.1038/s41467-024-47218-3 (PMC11133462; doi:10.1038/s41467-024-47218-3)
Supplement: Supplementary file 11 — Source Data [file 41467_2024_47218_MOESM11_ESM.zip › Source Data Figure 5e.xlsx]

## Sheet: Data
	Figure 5e: Gentamycin protection assay in THP-1 monocyte-derived macrophages
		WT THP-1 empty vector	THP-1 SBNO2 ISO1 OE	THP-1 SBNO2 ISO2 OE
	Replicate 1	100	95.5224	29.0323
	Replicate 2	100	110.448	25.8065
	Replicate 3	100	95.5224	41.9355
	Replicate 4	100	95.5224	32.2581
	Replicate 5	100	25.9332	15.7171
	Replicate 6	100	22.3969	10.2161
	Replicate 7	100	30.2554	14.5383
	Replicate 8	100	147.826	12.1807
	Replicate 9	100	135.87	83.6957
	Replicate 10	100	135.87	85.8696
	Replicate 11	100	146.739	92.3913
	Replicate 12	100	57.1429	78.2609
	Replicate 13	100	67.8571	3.57143
	Replicate 14	100	64.5455	6.42857
	Replicate 15	100	40.9091	2.72727
	Replicate 16	100		8.18182
