# Supplementary material for: An isoform quantitative trait locus in SBNO2 links genetic susceptibility to Crohn’s disease with defective antimicrobial activity
Source: Nat Commun. 2024 May 28;15:4529. doi: 10.1038/s41467-024-47218-3 (PMC11133462; doi:10.1038/s41467-024-47218-3)
Supplement: Supplementary file 11 — Source Data [file 41467_2024_47218_MOESM11_ESM.zip › Source Data Supplementary Figure 1a.xlsx]

## Sheet: Data
	Supplementary Figure 1a:
	Gene	Source	GTEx_eQTL	GTEx_sQTL	GTEx_ieQTL	GTEx_isQTL
	ADA	Additional IBD GWAS genes	1	1	0	0
	ADAM30	Additional IBD GWAS genes	1	0	0	0
	ADCY3	Additional IBD GWAS genes	1	1	1	1
	AHR	Additional IBD GWAS genes	1	1	0	0
	ANKRD55	Additional IBD GWAS genes	1	0	0	0
	ARPC2	Additional IBD GWAS genes	1	1	0	0
	ATF4	Additional IBD GWAS genes	1	1	0	0
	ATG16L1	Confident IBD GWAS genes	1	1	0	0
	ATG4B	Additional IBD GWAS genes	1	1	0	0
	BACH2	Confident IBD GWAS genes	1	1	0	0
	BANK1	Confident IBD GWAS genes	1	1	1	0
	BOK	Additional IBD GWAS genes	1	1	1	0
	BORCS5	Additional IBD GWAS genes	1	1	0	0
	BRE	Additional IBD GWAS genes	1	1	0	1
	BTBD8	Additional IBD GWAS genes	1	1	0	0
	C10orf58	Additional IBD GWAS genes	NaN	NaN	NaN	NaN
	C11orf9	Additional IBD GWAS genes	1	1	0	0
	C1orf53	Additional IBD GWAS genes	1	1	0	0
	CALM3	Additional IBD GWAS genes	1	1	0	0
	CARD11	Confident IBD GWAS genes	1	1	0	0
	CARD9	Confident IBD GWAS genes	1	1	0	0
	CCDC116	Additional IBD GWAS genes	1	0	0	0
	CCDC88B	Additional IBD GWAS genes	1	1	0	0
	CCL2	Confident IBD GWAS genes	1	0	0	0
	CCL20	Additional IBD GWAS genes	1	1	0	0
	CCR1	Additional IBD GWAS genes	1	0	1	0
	CCR2	Additional IBD GWAS genes	1	1	0	0
	CCR3	Additional IBD GWAS genes	1	1	0	0
	CCR5	Additional IBD GWAS genes	1	0	0	0
	CD226	Confident IBD GWAS genes	1	1	0	0
	CD244	Additional IBD GWAS genes	1	0	0	0
	CD27	Additional IBD GWAS genes	1	0	0	0
	CD28	Additional IBD GWAS genes	1	0	0	0
	CD302	Additional IBD GWAS genes	1	1	0	1
	CD40	Confident IBD GWAS genes	1	1	0	0
	CD48	Additional IBD GWAS genes	1	1	1	0
	CD6	Confident IBD GWAS genes	1	1	0	0
	CDKAL1	Confident IBD GWAS genes	1	1	0	1
	CEBPB	Additional IBD GWAS genes	1	0	0	0
	CEBPG	Additional IBD GWAS genes	1	1	0	0
	CEP250	Additional IBD GWAS genes	1	1	0	0
	CERKL	Additional IBD GWAS genes	1	0	1	0
	CISD1	Additional IBD GWAS genes	1	1	1	0
	CNTF	Additional IBD GWAS genes	1	1	0	0
	CPEB4	Additional IBD GWAS genes	1	1	0	0
	CREM	Confident IBD GWAS genes	1	1	1	0
	CRTC3	Additional IBD GWAS genes	1	1	0	0
	CSF2	Additional IBD GWAS genes	0	0	0	0
	CTLA4	Additional IBD GWAS genes	1	0	0	0
	CTSW	Additional IBD GWAS genes	1	0	1	0
	CUL1	Additional IBD GWAS genes	1	1	0	0
	CXCL1	Additional IBD GWAS genes	1	0	0	0
	CXCL2	Additional IBD GWAS genes	1	0	0	0
	CXCL3	Additional IBD GWAS genes	1	0	0	0
	CXCL5	Additional IBD GWAS genes	1	0	0	0
	CXCL6	Additional IBD GWAS genes	1	0	0	0
	CXCR1	Additional IBD GWAS genes	1	0	0	0
	CXCR2	Additional IBD GWAS genes	1	1	1	0
	CXCR5	Additional IBD GWAS genes	1	0	1	0
	CYTH1	Additional IBD GWAS genes	1	1	0	0
	CYTH3	Additional IBD GWAS genes	1	1	1	0
	DAP	Confident IBD GWAS genes	1	1	0	0
	DLD	Additional IBD GWAS genes	1	0	0	0
	DNMT3B	Additional IBD GWAS genes	1	1	0	0
	DOCK7	Additional IBD GWAS genes	1	1	0	0
	DOK3	Additional IBD GWAS genes	1	1	0	0
	DUSP1	Additional IBD GWAS genes	1	1	0	0
	DUSP22	Additional IBD GWAS genes	1	1	0	0
	EDG1	Additional IBD GWAS genes	1	1	0	0
	EIF3C	Additional IBD GWAS genes	1	1	0	0
	EMSY	Confident IBD GWAS genes	1	1	0	0
	EPO	Confident IBD GWAS genes	1	0	0	0
	ERAP1	Additional IBD GWAS genes	1	1	0	0
	ERAP2	Additional IBD GWAS genes	1	1	1	0
	F11R	Additional IBD GWAS genes	1	1	1	1
	FADS1	Additional IBD GWAS genes	1	1	1	0
	FADS2	Additional IBD GWAS genes	1	1	0	0
	FASLG	Additional IBD GWAS genes	1	0	0	0
	FCGR2A	Confident IBD GWAS genes	1	1	0	0
	FLRT1	Additional IBD GWAS genes	1	0	0	0
	FOS	Confident IBD GWAS genes	1	0	0	0
	FOSL1	Additional IBD GWAS genes	1	1	0	0
	FOSL2	Additional IBD GWAS genes	1	1	0	0
	FUT2	Confident IBD GWAS genes	1	0	1	0
	GART	Additional IBD GWAS genes	1	1	0	0
	GPR35	Confident IBD GWAS genes	1	1	0	0
	GPR65	Confident IBD GWAS genes	1	0	1	0
	GPX4	Additional IBD GWAS genes	1	1	0	0
	GSDMA	Additional IBD GWAS genes	1	1	0	0
	GSDMB	Additional IBD GWAS genes	1	1	1	1
	HGFAC	Additional IBD GWAS genes	1	0	0	0
	HNF4A	Additional IBD GWAS genes	1	0	0	0
	ICOS	Additional IBD GWAS genes	1	0	0	0
	ICOSLG	Additional IBD GWAS genes	1	0	0	0
	IFIH1	Confident IBD GWAS genes	1	1	0	0
	IFNAR1	Additional IBD GWAS genes	1	1	1	0
	IFNAR2	Additional IBD GWAS genes	1	1	0	0
	IFNG	Confident IBD GWAS genes	1	0	0	0
	IFNGR2	Additional IBD GWAS genes	1	1	0	0
	IKZF3	Additional IBD GWAS genes	1	1	0	0
	IL10	Confident IBD GWAS genes	1	1	0	0
	IL10RB	Additional IBD GWAS genes	1	1	1	0
	IL12B	Confident IBD GWAS genes	1	0	0	0
	IL13	Additional IBD GWAS genes	1	1	0	0
	IL15RA	Additional IBD GWAS genes	1	1	1	0
	IL18R1	Additional IBD GWAS genes	1	1	0	0
	IL18RAP	Additional IBD GWAS genes	1	1	0	1
	IL1R1	Additional IBD GWAS genes	1	1	0	1
	IL1R2	Additional IBD GWAS genes	1	1	0	0
	IL1RL1	Additional IBD GWAS genes	1	1	0	0
	IL1RL2	Additional IBD GWAS genes	1	1	0	0
	IL2	Confident IBD GWAS genes	0	0	0	0
	IL23R	Confident IBD GWAS genes	1	0	0	0
	IL27	Additional IBD GWAS genes	1	1	0	0
	IL2RA	Additional IBD GWAS genes	1	1	0	0
	IL3	Additional IBD GWAS genes	0	0	0	0
	IL31RA	Additional IBD GWAS genes	1	1	0	0
	IL4	Additional IBD GWAS genes	1	0	0	0
	IL5	Additional IBD GWAS genes	0	0	0	0
	IL6ST	Additional IBD GWAS genes	1	1	0	0
	IL8	Additional IBD GWAS genes	1	0	0	0
	IPMK	Additional IBD GWAS genes	1	1	0	0
	IRF1	Additional IBD GWAS genes	1	1	0	1
	IRF4	Additional IBD GWAS genes	1	1	0	0
	IRF5	Confident IBD GWAS genes	1	1	0	0
	IRF6	Additional IBD GWAS genes	1	1	0	0
	IRF8	Additional IBD GWAS genes	1	0	1	0
	IRGM	Confident IBD GWAS genes	1	0	0	0
	ITGA4	Additional IBD GWAS genes	1	1	1	0
	ITGAL	Confident IBD GWAS genes	1	1	0	0
	ITGB8	Additional IBD GWAS genes	1	1	0	0
	ITIH4	Additional IBD GWAS genes	1	1	0	0
	ITLN1	Additional IBD GWAS genes	1	0	0	0
	ITPKA	Additional IBD GWAS genes	1	0	0	0
	JAK2	Confident IBD GWAS genes	1	1	0	0
	JAZF1	Confident IBD GWAS genes	1	1	1	0
	JRKL	Additional IBD GWAS genes	1	1	0	0
	KDELR2	Additional IBD GWAS genes	1	1	0	0
	KIR2DL1	Additional IBD GWAS genes	1	1	0	0
	KSR1	Confident IBD GWAS genes	1	1	1	0
	LACC1	Confident IBD GWAS genes	1	1	1	0
	LIF	Additional IBD GWAS genes	1	1	0	0
	LIME1	Additional IBD GWAS genes	1	1	0	0
	LNPEP	Additional IBD GWAS genes	1	1	0	0
	LPP	Confident IBD GWAS genes	1	1	0	0
	LSP1	Additional IBD GWAS genes	1	1	0	0
	LTBR	Additional IBD GWAS genes	1	1	1	0
	LTF	Additional IBD GWAS genes	1	1	1	0
	LY75	Additional IBD GWAS genes	1	1	1	1
	MAML2	Additional IBD GWAS genes	1	0	0	0
	MAP3K8	Confident IBD GWAS genes	1	1	0	0
	MAPK1	Additional IBD GWAS genes	1	1	0	0
	MST1	Confident IBD GWAS genes	1	1	0	0
	MSTO1	Additional IBD GWAS genes	1	1	1	0
	MTMR3	Additional IBD GWAS genes	1	1	0	0
	MUC19	Additional IBD GWAS genes	1	1	0	0
	NCF4	Confident IBD GWAS genes	1	1	0	0
	NDFIP1	Confident IBD GWAS genes	1	1	0	0
	NDUFAF1	Additional IBD GWAS genes	1	1	1	0
	NFATC1	Confident IBD GWAS genes	1	1	1	0
	NFIL3	Additional IBD GWAS genes	1	1	0	0
	NFKB1	Confident IBD GWAS genes	1	1	0	0
	NFKB2	Additional IBD GWAS genes	1	1	0	0
	NFKBIZ	Confident IBD GWAS genes	1	1	0	0
	NKX2-3	Confident IBD GWAS genes	1	0	0	0
	NLRP2	Additional IBD GWAS genes	1	1	1	0
	NLRP7	Additional IBD GWAS genes	1	0	1	0
	NOD2	Confident IBD GWAS genes	1	1	1	0
	NUPR1	Additional IBD GWAS genes	1	1	0	1
	NXPE1	Additional IBD GWAS genes	1	1	1	0
	NXPE4	Additional IBD GWAS genes	1	0	0	0
	ORMDL3	Additional IBD GWAS genes	1	1	1	0
	OSM	Additional IBD GWAS genes	1	0	0	0
	OSMR	Confident IBD GWAS genes	1	1	0	0
	PDCD1	Additional IBD GWAS genes	1	0	0	0
	PDLIM4	Additional IBD GWAS genes	1	1	0	0
	PF4	Additional IBD GWAS genes	1	1	0	0
	PF4V1	Additional IBD GWAS genes	1	0	0	0
	PHACTR2	Additional IBD GWAS genes	1	1	0	0
	PLA2R1	Additional IBD GWAS genes	1	1	1	0
	PLCG2	Confident IBD GWAS genes	1	1	1	0
	PLCL1	Additional IBD GWAS genes	1	1	0	0
	PNKD	Additional IBD GWAS genes	1	1	0	0
	PRDM1	Confident IBD GWAS genes	1	0	0	0
	PRKAB1	Additional IBD GWAS genes	1	1	1	0
	PRKCB	Additional IBD GWAS genes	1	1	1	0
	PRKCD	Additional IBD GWAS genes	1	1	0	1
	PROCR	Additional IBD GWAS genes	1	1	0	0
	PTGER4	Additional IBD GWAS genes	1	1	1	0
	PTGS2	Confident IBD GWAS genes	1	0	0	0
	PTK2B	Additional IBD GWAS genes	1	1	1	1
	PTPN22	Confident IBD GWAS genes	1	0	1	0
	PTPRC	Additional IBD GWAS genes	1	1	0	0
	RABEP2	Additional IBD GWAS genes	1	1	0	0
	RASGRP1	Confident IBD GWAS genes	1	1	0	0
	REL	Confident IBD GWAS genes	1	1	1	0
	RELA	Additional IBD GWAS genes	1	1	0	1
	RFT1	Additional IBD GWAS genes	1	1	1	0
	RFTN2	Additional IBD GWAS genes	1	0	0	0
	RIMBP3	Additional IBD GWAS genes	1	0	0	0
	RIPK2	Additional IBD GWAS genes	1	1	0	0
	RIT1	Additional IBD GWAS genes	1	1	0	0
	RORC	Additional IBD GWAS genes	1	1	0	0
	RPS6KA2	Confident IBD GWAS genes	1	1	0	0
	RPS6KA4	Additional IBD GWAS genes	1	1	0	0
	RPS6KB1	Additional IBD GWAS genes	1	1	0	0
	RSPO3	Confident IBD GWAS genes	1	0	0	0
	SBNO2	This Study	1	1	0	0
	SELE	Additional IBD GWAS genes	1	0	0	0
	SELL	Additional IBD GWAS genes	1	1	0	0
	SELP	Additional IBD GWAS genes	1	1	0	0
	SERBP1P3	Additional IBD GWAS genes	1	0	0	0
	SFMBT1	Additional IBD GWAS genes	1	1	1	0
	SH2B3	Additional IBD GWAS genes	1	0	0	0
	SKAP2	Confident IBD GWAS genes	1	1	0	0
	SLAMF1	Additional IBD GWAS genes	1	0	0	0
	SLAMF8	Confident IBD GWAS genes	1	0	1	0
	SLC10A4	Additional IBD GWAS genes	1	1	1	0
	SLC11A1	Additional IBD GWAS genes	1	1	0	1
	SLC22A4	Additional IBD GWAS genes	1	1	0	0
	SLC22A5	Additional IBD GWAS genes	1	1	1	0
	SLC2A4RG	Additional IBD GWAS genes	1	1	0	0
	SLC9A3	Additional IBD GWAS genes	1	0	0	0
	SMAD3	Confident IBD GWAS genes	1	1	0	0
	SMAD7	Additional IBD GWAS genes	1	1	0	0
	SMURF1	Additional IBD GWAS genes	1	1	0	0
	SNU13	Additional IBD GWAS genes	1	1	0	0
	SNX32	Additional IBD GWAS genes	1	1	1	0
	SOCS1	Confident IBD GWAS genes	1	0	0	0
	SP140	Additional IBD GWAS genes	1	1	0	0
	SPRED2	Confident IBD GWAS genes	1	1	0	0
	STAT3	Confident IBD GWAS genes	1	1	0	0
	STAT4	Confident IBD GWAS genes	1	1	0	0
	SULT1A1	Additional IBD GWAS genes	1	1	0	0
	SULT1A2	Additional IBD GWAS genes	1	1	1	0
	TAB1	Additional IBD GWAS genes	1	1	0	0
	TAB2	Additional IBD GWAS genes	1	1	0	0
	TEC	Additional IBD GWAS genes	1	1	0	0
	TEF	Additional IBD GWAS genes	1	1	0	0
	THADA	Confident IBD GWAS genes	1	1	0	0
	TMBIM1	Additional IBD GWAS genes	1	1	1	1
	TMEM174	Confident IBD GWAS genes	0	0	0	0
	TMEM50B	Additional IBD GWAS genes	1	1	1	0
	TNFAIP3	Confident IBD GWAS genes	1	1	0	0
	TNFRSF14	Confident IBD GWAS genes	1	1	0	0
	TNFRSF18	Additional IBD GWAS genes	1	1	0	0
	TNFRSF1A	Additional IBD GWAS genes	1	1	0	1
	TNFRSF4	Additional IBD GWAS genes	1	1	0	0
	TNFRSF6B	Additional IBD GWAS genes	1	1	0	0
	TNFRSF9	Additional IBD GWAS genes	1	0	0	0
	TNFSF11	Additional IBD GWAS genes	1	1	0	0
	TNFSF15	Additional IBD GWAS genes	1	0	0	0
	TNFSF18	Additional IBD GWAS genes	1	0	0	0
	TNFSF8	Additional IBD GWAS genes	1	0	0	0
	TNNI2	Additional IBD GWAS genes	1	1	0	0
	TOM1	Additional IBD GWAS genes	1	1	0	1
	TRAF3IP2	Confident IBD GWAS genes	1	1	0	0
	TRAF3IP3	Additional IBD GWAS genes	1	1	1	0
	TRIB1	Additional IBD GWAS genes	1	0	0	0
	TRIM8	Additional IBD GWAS genes	1	0	0	0
	TRPT1	Additional IBD GWAS genes	1	1	1	0
	TSPAN14	Additional IBD GWAS genes	1	1	0	0
	TUBD1	Additional IBD GWAS genes	1	1	0	0
	TXK	Additional IBD GWAS genes	1	1	0	0
	TYK2	Confident IBD GWAS genes	1	1	1	0
	UBAC2	Confident IBD GWAS genes	1	1	0	0
	UBE2L3	Additional IBD GWAS genes	1	1	1	0
	UBQLN4	Additional IBD GWAS genes	1	0	0	0
	UCN	Additional IBD GWAS genes	1	0	0	0
	UQCC	Additional IBD GWAS genes	1	1	0	0
	USF1	Additional IBD GWAS genes	1	1	0	0
	USP1	Additional IBD GWAS genes	1	1	0	0
	YDJC	Additional IBD GWAS genes	1	1	0	0
	ZFP36L1	Additional IBD GWAS genes	1	0	0	0
	ZFP90	Additional IBD GWAS genes	1	1	0	0
	ZGPAT	Additional IBD GWAS genes	1	1	0	0
	ZNF831	Additional IBD GWAS genes	1	0	0	0
	ZPBP	Additional IBD GWAS genes	1	1	0	0
	ZPBP2	Additional IBD GWAS genes	1	1	0	0
