# Supplementary material for: An isoform quantitative trait locus in SBNO2 links genetic susceptibility to Crohn’s disease with defective antimicrobial activity
Source: Nat Commun. 2024 May 28;15:4529. doi: 10.1038/s41467-024-47218-3 (PMC11133462; doi:10.1038/s41467-024-47218-3)
Supplement: Supplementary file 11 — Source Data [file 41467_2024_47218_MOESM11_ESM.zip › Source Data Supplementary Figure 4b.xlsx]

## Sheet: Data
	Supplementary Figure 4b:
	SBNO2 ISO2				DAPI
	GFP co-transfection				Overlay
