# Supplementary material for: An isoform quantitative trait locus in SBNO2 links genetic susceptibility to Crohn’s disease with defective antimicrobial activity
Source: Nat Commun. 2024 May 28;15:4529. doi: 10.1038/s41467-024-47218-3 (PMC11133462; doi:10.1038/s41467-024-47218-3)
Supplement: Supplementary file 11 — Source Data [file 41467_2024_47218_MOESM11_ESM.zip › Source Data Supplementary Figure 5a.xlsx]

## Sheet: Data
	Supplementary Figure 5a:
	CTRL	NI	MIC	MAC
	3367	2138	3456	2065
	2529	9369	1728	1873
	2936	4032	6483	5522
	6163	6353	8421	18459
	3369	2968	3640	6883
	1529	2762	3529	7957
	1833	3643	4515	3437
	2375	3328	4456	3674
	2287	2741	3152	3005
	4008	3591	3971	3477
	2922	2081	3281	4533
	2550	3421	3129	9930
	2548	2502	7008	5873
	1933	1896	6875	2065
	2687	2286	4407	5262
	2351	2958	7009	5626
	2799	4011	3613	8898
	1680	3754	2438	4609
	4857	2845	2260	7955
	3246	2140	3914	4237
	3444	2470	3279	6418
	5455	2267	3406	2418
	3502	2072	1078	9582
	2086	4197	2941	7593
	2796	2497		5983
	2676			3645
	3702			4983
	1843			6799
	9272			4028
	1924			5943
	4312			4883
	3890			4661
	3313			9834
	1958			8962
	3011			6445
	3194			5249
	4044			9443
	2287			2676
	2633			13197
	3518			5105
	1612			2277
	2718			5477
	3929			2444
	5405			5710
	3202			6621
	4592			2368
	2412			7025
	2272			4103
	2198			4864
	2776			3400
	4846			3984
	2379			2716
	4425			3130
	4075			6856
	3666			10052
	2563			15724
	1569			6844
	1610			5209
	2379			5954
	2622			3292
	2931			3166
	2476			5971
	2651			7060
	4113			7287
	2839			2627
	5399			4638
				3870
				2128
				3831
				4160
				2452
				3298
				5196
				5179
				5160
				4252
				3301
				2713
				3422
				2404
				6126
				3747
				2319
				8959
				2779
				3962
				3262
				3787
				3691
				4636
				5424
				5044
				6671
				2372
				1665
				3126
				4455
				6387
				3338
				4922
				2264
				3591
				3146
				2592
				6364
				2864
				2638
				3297
				2694
				6206
				2687
				5210
				4871
				2238
				4662
				2109
				8008
				3272
				6279
				12515
				4937
				4195
				5792
				4956
				2726
				6442
				2842
				5498
				4441
				5125
				6954
				4094
				5747
				5065
				4450
				3433
				5440
				2248
				2611
				4562
				3147
				2301
				3787
