# Supplementary material for: An isoform quantitative trait locus in SBNO2 links genetic susceptibility to Crohn’s disease with defective antimicrobial activity
Source: Nat Commun. 2024 May 28;15:4529. doi: 10.1038/s41467-024-47218-3 (PMC11133462; doi:10.1038/s41467-024-47218-3)
Supplement: Supplementary file 11 — Source Data [file 41467_2024_47218_MOESM11_ESM.zip › Source Data Supplementary Figure 5b.xlsx]

## Sheet: Data
	Supplementary Figure 5b:
	ENST00000438103.6 CTRL	ENST00000361757.8 CTRL	ENST00000592222.5 CTRL	ENST00000590446.2 CTRL	ENST00000590998.5 CTRL	ENST00000590176.5 CTRL	ENST00000587655.2 CTRL	ENST00000438103.6 MAC	ENST00000361757.8 MAC	ENST00000592222.5 MAC	ENST00000590446.2 MAC	ENST00000590998.5 MAC	ENST00000590176.5 MAC	ENST00000587655.2 MAC	ENST00000438103.6 MIC	ENST00000361757.8 MIC	ENST00000592222.5 MIC	ENST00000590446.2 MIC	ENST00000590998.5 MIC	ENST00000590176.5 MIC	ENST00000587655.2 MIC	ENST00000438103.6 NI	ENST00000361757.8 NI	ENST00000592222.5 NI	ENST00000590446.2 NI	ENST00000590998.5 NI	ENST00000590176.5 NI	ENST00000587655.2 NI
	0.732372	3.53241	0.378165	0.318396	0.071961	0.088003	0.062685	1.60769	5.01266	0.960426	0.86427	0	0.104465	0.38727	0.694355	3.00152	0.290249	0.271476	0	0.07519	0.250854	0.50619	2.46723	0.192967	0.35923	0.085997	0	0.116466
	0.381063	2.31188	0	0.275056	0	0.125263	0.075897	0.88626	4.04204	0.189276	0.417341	0	0	0.084161	0.696485	4.47731	0	0.557245	0	0.181308	0.164499	0.820079	2.11868	0	0.34219	0	0.145034	0.222008
	1.66341	2.06698	0.212758	0.326789	0	0.186188	0.144657	0.453888	2.79801	0.104037	0.36634	0	0.072082	0.105628	0.726891	7.18159	0.997127	1.06168	0	0.101533	0.366166	1.66787	3.22464	0.516547	0.558961	0	0.181779	0.322946
	0.295843	6.40522	0	0	0	0.161038	0.314994	0.815931	5.31859	0.342508	0.590439	0	0.048873	0.252483	1.39061	2.48523	0.34421	0.25254	0.130265	0	0.164429	1.17011	1.6117	0.063232	0.029507	0	0	0
	0.53923	4.02755	0	0.582615	0	0	0.334742	1.96627	8.4254	0	1.1313	0	0.092941	0.449698	1.82402	4.62969	0.555679	0.311188	0	0	0.048741	3.29014	9.14077	0.656906	0.868218	0.040133	0.113662	0.013719
	0.114628	2.1266	0.106938	0.072326	0	0.111787	0	8.41229	20.9893	0.390394	0	0.255454	0.133317	1.08198	1.5904	5.35346	1.16456	0	0.061608	0.225805	0.133311	2.57998	6.68871	0.939109	0.745719	0	0.263471	0.49132
	0.454037	2.14463	0.037242	0.383984	0.062615	0.104776	0.341384	2.12396	7.41188	0.621567	0	0.09517	0.060647	0.258648	1.09331	5.31802	0.737948	0.452145	0	0.111838	0.164094	0.814353	3.17025	0.181124	0.361336	0	0.168328	0.082424
	0.091617	2.65115	0.172275	0.217266	0.056428	0.105186	0.151152	1.3994	3.40485	0.124227	0.50333	0	0.255416	0.156031	1.41392	3.67036	0.506485	0.250156	0	0	0.142145	0.556796	3.17726	0.435643	0.535717	0.057086	0.283662	0.225379
	0.703449	2.7471	0.008261	0.178061	0	0	0.075459	3.19188	10.2368	1.16901	0	0	0.130877	0.353481	0.435324	1.52964	0.290825	0.290229	0	0	0.181355	0.52886	2.39512	0.084807	0.453792	0	0.060284	0.192965
	0.310328	3.98598	0.180431	0	0	0	0.062999	2.41947	5.81183	0.645045	0.742937	0	0.157786	0.188764	0.565017	3.24489	0.073562	0.243117	0	0.063824	0.268573	0.218089	3.99405	0.152395	0.465103	0	0.148235	0.125234
	0.430011	3.41941	0.355647	0.367732	0	0	0.030714	4.1153	9.69145	1.13858	1.36045	0	0.147673	0.124654	0.442393	4.10071	0	0.479639	0	0.159649	0.279504	1.40665	3.35072	0.178879	0.28903	0	0	0.483524
	1.08199	3.2468	0.300803	0.423585	0	0.330476	0	1.3981	4.49383	0.770801	0	0	0	0.225401	0.477611	1.29311	0.132483	0.228119	0	0.184279	0.382708	1.47572	2.17172	0.159343	0.186644	0.106162	0.177453	0.047249
	0.669918	2.54432	0.376346	0.528002	0.067027	0.255562	0.128049	0.909755	2.62168	0.165437	0.391554	0	0.216028	0.349829	1.27944	2.85489	0.66184	0.537672	0	0.230633	0.187242	0.89823	1.81842	0.110259	0.217579	0	0.117306	0.212525
	0.750019	2.10409	0.078627	0.361256	0.188984	0.224264	0.339981	2.67739	7.4801	1.14498	1.70926	0	0.182706	0.381446	1.29039	4.62838	0.345372	0.803681	0.05815	0.301464	0.299398	0.61777	2.99536	0.332268	0.296207	0	0.080507	0.061068
	0.278913	3.72224	0	0.601951	0	0	0.177932	1.15192	7.37046	0.975424	0.852243	0.080608	0	0.576721	0.845077	5.76588	0.963097	0	0	0	0.408992	0.867037	2.9385	0.205071	0.393032	0	0.109157	0.118034
	0.204614	2.81306	0	0.435497	0	0.205285	0.27567	0.49768	10.3744	0	0.862546	0.050603	0.082906	0.054162	1.05696	5.3653	0.266473	0.439329	0	0.151438	0.245445	0.813261	2.99762	0.184773	0	0	0	0.283251
	0.151704	3.33574	0	0	0	0.251915	0.083617	0.858568	2.7658	0.342978	0.378753	0	0.227752	0.178914	1.43495	2.68516	0.729621	0.845008	0	0.153176	0.058584	0.853835	3.80894	0.661407	0.490449	0	0.119922	0.274965
	0.238353	2.61144	0.131673	0.355572	0	0.117484	0.397058	1.5822	5.28931	0.74369	0.933024	0	0	0.264928	0.787246	2.67245	0.133586	0.62564	0	0.180478	0.17386	1.1678	0.866724	1.04243	0.403472	0	0.103833	0
	0.236277	4.94694	0	0.828133	0	0	0.283371	1.26269	3.25313	0.886719	0.307351	0	0.466065	0.50507	2.35301	4.53953	0.418206	0.494585	0	0	0.054259	1.9443	2.59544	0.856025	0.623446	0	0.236753	0.320588
	1.4644	4.46586	0.508208	0.537417	0	0.257288	0.47092	1.16957	2.02139	0.153321	0.07879	0	0	0.068064	1.99845	5.7116	0.53575	0.364214	0	0.146821	0.211031	0.256245	2.19218	0	0	0	0.341246	0.342321
	0.330276	4.84293	0	1.1992	0.108406	0	0.284365	1.60397	12.9982	1.64981	3.41882	0.09248	0.184679	0.347418	2.20838	1.54622	0.424062	0.401462	0	0.108187	0.216752	0.289851	3.29113	0.574538	0.355294	0	0.093619	0.290132
	0.948852	6.0469	0.880006	1.38341	0.232385	0.222917	0.504809	1.43278	7.66637	1.60912	1.20772	0	0.086947	0.781359	0.704299	3.16344	0	0	0	0.023871	0.241143	1.29029	4.43891	0.290922	0.588874	0	0.21945	0.085453
	0.48779	4.00669	0.461017	0.479002	0	0.199562	0.11695	1.12621	5.11153	0.750523	0	0.149207	0.332945	0.597944	3.35159	0.839169	0.730604	0.260182	0	0.062677	0.156442	2.74651	3.62263	0.524503	0.694554	0	0.270837	0.119359
	0.800537	2.37375	0.376394	0.488545	0	0.183798	0.306401	1.27275	7.48076	0	0	0	0.360705	0.187966	1.65327	3.23499	0.163481	0.355191	0	0.170092	0.223723	0.267111	1.74535	0	0.259277	0	0.288422	0.224003
	0.921021	2.82132	0.306861	0.212869	0	0.053848	0.238728	2.20533	5.46732	1.07471	0.767698	0	0.117603	0.520481								0.97934	2.88369	0.256396	0.357553	0	0	0.108431
	0.407414	3.35464	0.335721	0.49789	0	0.086246	0.09646	0.597048	2.94268	0.32144	0.501514	0	0.083874	0.125728
	0.471494	4.77612	0.575991	0.848114	0	0.106572	0.24943	0.39225	2.32707	0.147208	0.440287	0	0.141406	0.14213
	0.411947	2.00355	0.246637	0.317153	0	0.283483	0.390347	1.51209	6.14368	0.537849	0.80141	0.124526	0.139352	0.228362
	1.66201	10.8971	0	0	0	0.245325	0.124083	2.07571	6.1177	0.986383	0	0.140937	0.145331	0.112436
	0.608851	2.36288	0.174389	0.199057	0	0.273596	0.070719	0.829814	3.27748	0.404331	0.377479	0	0	0.035117
	1.18252	4.79472	0.530139	0.690085	0.172726	0	0.231524	1.43519	9.28279	0.819581	0.491937	0	0.088363	0.112443
	0.774808	4.25949	0	0	0	0	0.212225	1.56459	3.43253	0.51581	0.353157	0.061238	0.120181	0.197864
	0.530838	4.12616	0	0	0	0.303095	0.186717	3.71221	1.00281	0.801149	0.337068	0	0.076476	0.505074
	1.32997	0.859034	0.47636	0.162665	0	0.081148	0	0.76267	1.59878	0.078425	0.04464	0	0	0
	0.445994	3.44781	0.266195	0.226554	0	0.142232	0.171807	0.957636	2.11182	0.355403	0.222096	0.045087	0.114296	0.209818
	0.918786	3.57207	0.607337	0.457307	0.082365	0.14744	0.137504	0.254504	3.31945	0	0.47472	0	0.122143	0.034525
	0.174404	5.62985	0	0.756198	0.068246	0.384072	0.346383	1.31938	2.06245	0.344325	0.276169	0	0.027593	0.207293
	0.613622	2.33965	0.537478	0.34778	0	0.217549	0.022735	1.47211	4.81686	0.424005	0.235619	0	0.192034	0.414794
	0.087506	3.75112	0	0	0	0.191135	0.260385	2.19331	6.53914	0.560495	0	0.082223	0.174236	0.175069
	0.511617	4.10019	0	0.528877	0	0.197414	0.310865	0.899668	6.12798	1.12175	0	0.038889	0.123687	0.367373
	0.363713	2.55427	0	0.45602	0	0.164721	0.024821	2.14149	6.17101	0.984971	0.871297	0	0.115805	0.191374
	0.072758	2.90442	0	0.234523	0	0.165221	0.037532	0.709401	2.20213	0.583796	0	0	0.173207	0.188853
	0.533685	5.35401	0.677744	0.841668	0	0	0.229686	1.13525	7.16072	0.649567	0.690554	0	0.114086	0.272455
	0.189351	9.39822	0	0	0.078219	0	0.207432	1.61639	2.40868	0.158137	0.369184	0	0	0.375431
	0.336179	4.16188	0.552118	0.826727	0	0.288221	0.423341	5.08483	1.86339	0.262195	0.211784	0	0	0.248533
	1.26542	4.08721	1.17405	0	0.102241	0.226135	0.293757	1.52358	6.31411	0.398476	0.172803	0	0.00722	0.297752
	0.318357	2.49622	0.363172	0.258576	0	0	0.097433	0.618142	5.17297	0.203739	0.44793	0	0.092271	0.292527
	1.11551	2.06423	0	0.346816	0	0.243134	0.134635	4.26377	7.09057	0.84805	0.290907	0	0.024412	0.339772
	0.604666	2.7247	0	0.348548	0	0	0.135057	0.472286	4.99338	0	0.632571	0	0.004039	0.129803
	0.49865	3.75057	0.214362	0.577441	0	0.116461	0.186865	1.57493	3.00113	0.601852	0.312475	0	0.128371	0.127143
	0.514774	5.73053	0	0.51393	0	0.055426	0.120901	1.79134	3.35983	0.480871	0.600412	0	0.153911	0.277492
	0.631396	2.38935	0.291002	0.334632	0	0.073748	0	0.329999	3.29432	0.318265	0	0	0.090973	0.023249
	0.112246	5.06916	0	0.716518	0	0.178652	0.269686	1.72285	4.18814	0.516389	0.441492	0	0.113148	0.042843
	0.744054	5.49236	0.456003	0.550398	0	0.191077	0.196801	2.40129	6.36468	0.690845	0	0	0.086529	0.125998
	0.27696	4.40557	0.109458	0.446082	0	0.068261	0.153306	0.625284	2.8148	0.095096	0.146714	0	0.0044	0.235756
	0.362146	1.96611	0.383955	0.362022	0	0.083396	0.164229	1.44854	5.96388	0.286619	0.848384	0	0.130419	0.153892
	0.556577	1.89186	0.213539	0.510932	0	0.199162	0.1866	1.91837	3.33905	0.671333	0.417499	0	0.102551	0.141097
	0.469503	2.04287	0.160009	0.473054	0	0.279642	0.262235	3.02764	8.68441	1.08419	1.179	0.127109	0.11242	0.592267
	0.581027	2.15579	0.179958	0.277755	0	0	0.095129	3.19101	7.36127	1.42437	0	0.180032	0.205756	0.718309
	0.124534	4.40317	0	0	0	0.128901	0.383316	0.768924	5.63181	1.05616	0.566888	0.0685	0.129628	0.159291
	0.250298	3.87817	0	0.713511	0	0	0.192426	0.401742	4.04773	0.528544	0	0	0	0.210646
	0.848092	2.25267	0.753797	0.575868	0.059441	0	0.148192	0.591652	7.27386	0	0.889034	0.038965	0.243372	0.334005
	0.348025	2.8609	0.378812	0.4935	0.098233	0.094604	0.099264	1.44238	3.61581	0.769121	0.750063	0	0	0.096524
	0.472786	5.33481	0.725096	0.922333	0.134303	0.110501	0.473942	3.49841	2.96718	0.80237	0.351321	0	0.090781	0.167143
	1.07967	2.72993	0	0	0.077695	0	0.598163	1.6757	4.24689	0.773061	1.11161	0	0.179471	0.264265
	0.965548	6.74163	1.01099	1.27374	0	0.034324	0.42143	1.53913	5.93974	0.877545	0.792479	0	0.108735	0.19026
	4.26377	7.09057	0.84805	0.290907	0	0.024412	0.339772	3.40001	8.89465	1.07024	1.50745	0.027821	0.146015	0.401948
								2.41788	6.83315	0.675303	0	0	0.193369	0.295366
								0.995268	5.45709	0.441826	0.444751	0	0	0.167107
								1.01715	7.85065	1.24151	1.48358	0	0.150082	0.605957
								0.436603	3.00332	0.205722	0	0	0.139247	0.205593
								4.22102	11.8282	1.65573	2.56276	0	0.196431	0.374061
								1.70112	5.78648	0.820435	0	0.065872	0.174263	0.579461
								1.84249	4.61724	0.300463	0.492895	0	0.119694	0.029467
								0.78341	2.16792	0.179887	0.082499	0	0.122614	0.235244
								2.8789	4.92619	0.817796	0	0	0.177179	0.295477
								1.55796	2.08515	0.538409	0.384994	0.107865	0.195575	0.396266
								3.5448	9.56119	1.61586	1.86906	0	0.045033	0.381878
								1.92131	3.08099	0.370646	0.636028	0	0.243887	0.32723
								1.56056	5.99027	0.759029	0.745752	0.040438	0.105801	0.289904
								1.04518	4.16892	0.4949	0	0	0.255665	0.317002
								1.36512	2.00219	0.317025	0.38165	0.13143	0.139302	0.146661
								2.0781	5.157	0.934569	0	0.026452	0.194651	0.33589
								0.427561	8.18223	0	1.34247	0.033921	0	0.140445
								1.53344	6.16644	0.444005	0.639252	0.051124	0.125244	0.054044
								0.912177	2.85029	0.620818	0.429602	0.08254	0.119111	0.081456
								1.9788	8.03277	1.31099	1.65306	0	0.078756	0.334728
								1.45445	4.42281	0.670847	0	0.039818	0.104692	0.178602
								0.598681	4.02314	0.415008	0.41134	0.043668	0.132717	0.182612
								1.31002	4.51718	0.963658	0	0.123744	0.19011	0.093538
								1.18042	3.71924	1.02993	0.831686	0	0.148251	0.204684
								0.970419	3.28368	0.320166	0.497297	0	0.139269	0.444478
								0.563493	3.46497	0.865502	0.510869	0	0.253945	0.180869
								2.9226	4.58681	0.697002	0.585313	0	0.257212	0.151512
								0.953617	5.46564	0.815201	0.354774	0.08475	0.121783	0.43807
								2.34621	1.21791	1.34372	0.238087	0	0.084833	0.267445
								1.24177	1.64197	0.635977	0.322143	0	0.050048	0.122521
								1.1859	2.50383	0.074968	0.410699	0	0.093181	0.146314
								3.00498	8.42628	1.16443	0.461438	0	0.048521	0.168117
								0.6635	6.25662	0.428419	0.259954	0	0	0.175786
								0.835609	2.04526	0.388726	0.432285	0	0.109468	0
								1.27287	2.457	0.46541	0.519232	0	0.133616	0
								0.642063	3.5153	0.314441	0.397125	0	0.086395	0.261305
								1.44665	3.86899	0.828555	0.609508	0.075821	0.065971	0.194657
								1.01579	3.96992	0.417612	0.370286	0	0.219063	0.166417
								2.78557	4.99592	0.852803	0.712149	0	0.034656	0.396102
								1.92959	4.2623	0.498459	0.759502	0	0.103386	0.273406
								3.83498	1.4523	2.58947	0.509621	0	0.232421	0.392697
								0.127128	2.9586	0	0.273681	0	0.064449	0.050363
								2.38361	4.93291	0.672234	0.409702	0	0.222011	0.34089
								2.92848	8.66001	0.692428	0.35521	0	0	0.095234
								2.74891	4.86693	0.793664	0.620531	0	0.005169	0.045108
								1.49415	1.13702	0.621343	0.182811	0	0.108408	0
								1.47485	3.66766	0.485682	0.30087	0	0	0.203584
								0.633148	1.85789	0.117254	0.124367	0	0.049108	0.054263
								3.06991	5.09617	1.44462	0	0	0.080546	0.158722
								0.835158	3.97007	0.378265	0.454517	0.080138	0.065593	0.136411
								1.11502	2.83443	0.124703	0.2519	0	0	0.306757
								1.72192	3.4051	0.491016	0.393107	0	0.04866	0.107313
								2.08883	6.36181	0.737229	0.774848	0	0.037825	0.248569
								2.33214	1.46262	0.531782	0.174639	0.121316	0.381717	0.227949
								3.28564	3.85786	1.13492	0.797545	0	0.192951	0.395345
								1.24073	1.86914	0.077583	0.180336	0	0.35818	0
								2.07473	4.86836	0.608452	0.603772	0.207845	0.045894	0.278699
								1.65503	1.29555	0.271926	0.145158	0	0	0.094549
								4.20297	5.35304	0.400203	0	0	0.098478	0.328282
								0.624311	2.49646	0.222738	0	0	0.126947	0.132361
								1.03497	5.48284	0.806648	0.640474	0	0.148243	0.23091
								2.46198	14.731	1.54938	2.1143	0.171214	0.065364	0.35371
								1.71271	3.53117	0.534574	0.48154	0	0.138368	0
								1.25516	7.27562	0.351533	0.928901	0	0.190113	0.333963
								1.56163	2.42258	0.227476	0.328918	0.069936	0.048097	0.113253
								0.838239	2.75833	0.093455	0.26454	0.078381	0.056694	0.251343
								0.359039	5.89013	0	0.5571	0	0	0.170394
								1.27921	3.50501	0.552425	0.230317	0	0.12564	0.369179
								0.911326	4.23492	0.624808	0.651982	0	0.056698	0.172283
								1.32507	5.20124	1.09107	0.568952	0	0.190889	0.308941
								1.32903	4.96124	0.467939	0.568059	0	0.057041	0.139238
								0.534552	3.57357	0	0.446454	0	0.110158	0.31975
								0.238182	2.8078	0.148312	0	0	0	0.258514
								1.07611	1.75281	0	0.090884	0	0.055798	0.07403
								1.43567	1.86515	0.09546	0.113769	0	0.015263	0.11517
								3.50347	4.70625	0.608816	0	0	0	0.230567
