# Supplementary material for: An isoform quantitative trait locus in SBNO2 links genetic susceptibility to Crohn’s disease with defective antimicrobial activity
Source: Nat Commun. 2024 May 28;15:4529. doi: 10.1038/s41467-024-47218-3 (PMC11133462; doi:10.1038/s41467-024-47218-3)
Supplement: Supplementary file 11 — Source Data [file 41467_2024_47218_MOESM11_ESM.zip › Source Data Supplementary Figure 7a.xlsx]

## Sheet: Data
	Supplementary Figure 7a:
	Isoform Expression
	(ENST00000438103, ISO2)
	UT
	Min.	1st Qu.	Median	Mean	3rd Qu.	Max.
	0.367	2.151	3.331	4.027	4.768	27.905
	LPS
	Min.	1st Qu.	Median	Mean	3rd Qu.	Max.
	2.021	25.263	36.364	36.002	44.949	111.984
	(ENST00000361757, ISO1)
	UT
	Min.	1st Qu.	Median	Mean	3rd Qu.	Max.
	0	11.28	13.95	13.25	16.25	22.59
	LPS
	Min.	1st Qu.	Median	Mean	3rd Qu.	Max.
	0	5.189	17.076	15.021	22.575	44.236
