# Supplementary material for: An isoform quantitative trait locus in SBNO2 links genetic susceptibility to Crohn’s disease with defective antimicrobial activity
Source: Nat Commun. 2024 May 28;15:4529. doi: 10.1038/s41467-024-47218-3 (PMC11133462; doi:10.1038/s41467-024-47218-3)
Supplement: Supplementary file 11 — Source Data [file 41467_2024_47218_MOESM11_ESM.zip › Source Data Supplementary Figure 7b.xlsx]

## Sheet: Data
	Supplementary Figure 7b:
	(ENST00000361757, ISO1) rs12973759
	Allele_0, " AA "
	Min.	1st Qu.	Median	Mean	3rd Qu.	Max.
	3.615	3.615	3.615	3.615	3.615	3.615
	Allele_1, " AG "
	Min.	1st Qu.	Median	Mean	3rd Qu.	Max.
	-2.822	1.723	10.302	10.108	18.767	25.479
	Allele_2, " GG "
	Min.	1st Qu.	Median	Mean	3rd Qu.	Max.
	-4.119	7.748	18.755	16.467	23.37	42.12
