# Supplementary material for: An isoform quantitative trait locus in SBNO2 links genetic susceptibility to Crohn’s disease with defective antimicrobial activity
Source: Nat Commun. 2024 May 28;15:4529. doi: 10.1038/s41467-024-47218-3 (PMC11133462; doi:10.1038/s41467-024-47218-3)
Supplement: Supplementary file 11 — Source Data [file 41467_2024_47218_MOESM11_ESM.zip › Source Data Supplementary Figure 9.xlsx]

## Sheet: Data
	Supplementary Figure 9:
	ME1	-log10 padj
	Lysosome	15.8293
	Vesicle-mediated transport	10.363
	cytoplasmic translation	10.192
	endocytosis	9.16449
	Neutrophil degranulation	8.80898
	translation	8.24269
	ME2
	regulation of autophagy	5.37702
	myeloid cell apoptotic process	4.73224
	apoptotic signaling pathway	4.52636
	Neutrophil degranulation	4.4977
	maintenance of synapse structure	4.09351
	RHOH GTPase cycle	4.06428
	ME3
	Cellular responses to stimuli	11.0003
	Response to metal ions	9.84522
	covalent chromatin modification	6.40096
	NIK-->noncanonical NF-kB signaling	6.2422
	regulation of chromatin organization	5.76489
	macroautophagy	4.52028
	ME4
	Golgi vesicle transport	6.78997
	PTEN Regulation	5.94669
	skeletal system development	5.14047
	proteolysis involved in cellular protein catabolic process	4.99503
	Signal transduction by L1	4.27732
	HIV Infection	3.98626
	ME5
	Thyroid hormone synthesis	2.99965
	lipid storage	2.543
	cellular monovalent inorganic cation homeostasis	2.4927
	negative regulation of leukocyte differentiation	2.47641
	regulation of response to endoplasmic reticulum stress	2.46036
	glycerophospholipid biosynthetic process	2.17684
	ME6
	mRNA processing	7.63773
	mRNA surveillance pathway	3.44198
	peptidyl-lysine modification	3.29538
	mRNA polyadenylation	3.02892
	Intra-Golgi and retrograde Golgi-to-ER traffic	2.98739
	cellular response to glucose stimulus	2.94491
	ME7
	Deactivation of the beta-catenin transactivating complex	4.96487
	N-glycan trimming in the ER and Calnexin/Calreticulin cycle	4.47164
	proteasomal protein catabolic process	4.07149
	Hh mutants are degraded by ERAD	3.79269
	alpha-Linolenic acid metabolism	3.50897
	negative regulation of DNA-templated transcription, elongation	3.35487
	ME8
	Deactivation of the beta-catenin transactivating complex	3.54066
	Protein processing in endoplasmic reticulum	3.51971
	regulation of protein-containing complex disassembly	3.09294
	positive regulation of inflammatory response	3.09294
	regulation of proteolysis involved in cellular protein catabolic process	2.95876
	Spliceosome	2.8112
	ME9
	Staphylococcus aureus infection	14.4852
	positive regulation of immune response	6.96683
	Neutrophil degranulation	6.41406
	Complement cascade	6.33421
	regulation of CD4-positive, CD25-positive, alpha-beta regulatory T cell differentiation	6.13069
	oxidative phosphorylation	5.54173
	ME10
	L13a-mediated translational silencing of Ceruloplasmin expression	53.1096
	Translation initiation complex formation	21.4306
	ribonucleoprotein complex biogenesis	13.1533
	ribosomal large subunit biogenesis	6.10488
	regulation of translation	5.67323
	mitochondrial transmembrane transport	5.11507
	ME11
	Lysosome	6.14145
	lysosome organization	5.97578
	regulation of cell-cell adhesion	3.48494
	Formation of the ternary complex, and subsequently, the 43S complex	3.47556
	receptor metabolic process	3.36763
	Antigen processing and presentation	3.30726
	ME12
	Macroautophagy	6.56632
	Ubiquitin mediated proteolysis	5.62326
	Autophagy - animal	5.1019
	Signaling by Receptor Tyrosine Kinases	4.74591
	cellular monovalent inorganic cation homeostasis	4.37971
	endoplasmic reticulum to Golgi vesicle-mediated transport	4.32888
	ME13
	cellular pigmentation	3.94334
	negative regulation of mitotic cell cycle	3.77915
	Adaptive Immune System	3.04181
	Hemostasis	2.45826
	regulation of cell development	2.43577
	positive regulation of myoblast fusion	2.09585
	ME14
	Jak-STAT signaling pathway	4.41879
	sulfur compound biosynthetic process	4.34668
	Acute myeloid leukemia	4.08241
	RHOB GTPase cycle	3.66206
	cellular response to interleukin-6	3.34029
	Cytokine Signaling in Immune system	3.18493
	ME15
	Interferon Signaling	33.3793
	Class I MHC mediated antigen processing & presentation	19.2573
	viral process	18.9823
	Cellular responses to stress	17.1151
	cytokine-mediated signaling pathway	16.8912
	regulation of actin cytoskeleton organization	15.0575
	ME16
	regulation of actin cytoskeleton organization	4.76374
	positive regulation of focal adhesion assembly	4.55583
	Pathogenic Escherichia coli infection	3.46503
	regulation of mRNA metabolic process	3.13482
	regulation of intrinsic apoptotic signaling pathway	3.131
	muscle cell migration	3.02023
	ME17
	ubiquitin-dependent protein catabolic process	9.09756
	dosage compensation by inactivation of X chromosome	5.63876
	regulation of cell growth involved in cardiac muscle cell development	5.63876
	nuclear-transcribed mRNA catabolic process, deadenylation-dependent decay	4.59944
	generation of precursor metabolites and energy	4.04048
	Maturation of nucleoprotein	3.92246
