# Supplementary material for: An isoform quantitative trait locus in SBNO2 links genetic susceptibility to Crohn’s disease with defective antimicrobial activity
Source: Nat Commun. 2024 May 28;15:4529. doi: 10.1038/s41467-024-47218-3 (PMC11133462; doi:10.1038/s41467-024-47218-3)
Supplement: Supplementary file 11 — Source Data [file 41467_2024_47218_MOESM11_ESM.zip › Source Data Supplementary Figure 10a.xlsx]

## Sheet: Data
	Supplementary Figure 10a:
	SBNO2 ISO1
		Unstim.	IL-10	LPS	LPS + aIL-10R	Unstim.	IL-10	LPS	LPS + aIL-10R
	Replicate 1	0.0479082	0.0573494	0.0915894	0.0947816	0.0227342	0.0342943	0.0547399	0.0583881
	Replicate 2	0.0474207	0.0660048	0.0734336	0.0707434	0.0179774	0.0276728	0.0409069	0.0339644
	Replicate 3	0.074053	0.0791958	0.0802487	0.0746461	0.0304844	0.00699489	0.0436922	0.0363793
	Replicate 4	0.0220842	0.0366678	0.0327996	0.0342127	0.0058365	0.0128335	0.0144824	0.0156385
	Replicate 5	0.0458849	0.0506826	0.0693589	0.0695494	0.0237208	0.0336872	0.0498683	0.0380649
	Replicate 6	0.0214495	0.0379752	0.0988653	0.055355	0.0131697	0.0277366	0.0630977	0.0413928
	Replicate 7	0.00237885	0.0051521	0.00674269	0.00747831	0.00131543	0.00219818	0.00336122	0.00365049
	Replicate 8	0.00524442	0.00550516	0.0154099	0.0165159	0.00121065	0.00288943	0.00546713	0.00602426
	Replicate 9	0.0052809	0.0102374	0.0161201	0.0153566	0.00210787	0.00487629	0.0061722	0.00450268
	Replicate 10	0.00442533	0.0073655	0.0127797	0.0104526	0.00117347	0.00280069	0.004044	0.00379943
	Replicate 11	0.00515529	0.0115746	0.0288903	0.0301822	0.00314357	0.00755276	0.0183698	0.0175922
	Replicate 12	0.00562083	0.0130031	0.0435857	0.0370341	0.00246363	0.00542937	0.0239306	0.0193034
	Replicate 13	0.0119239	0.0133224	0.042101	0.0412346	0.00356965	0.00822938	0.0257372	0.0189062
	SBNO2 ISO1/ISO2
		Unstim.	IL-10	LPS	LPS + aIL-10R	Unstim.	IL-10	LPS	LPS + aIL-10R
	Replicate 1	0.301194	0.723933	0.818132	0.738054	0.144511	0.468612	0.504056	0.468721
	Replicate 2	0.170465	0.54254	0.473722	0.449324	0.0976807	0.336799	0.333224	0.262503
	Replicate 3	0.374608	0.928454	0.859892	0.710242	0.168873	0.490441	0.505707	0.346888
	Replicate 4	0.139004	0.534665	0.347966	0.352265	0.0480637	0.231859	0.209141	0.142392
	Replicate 5	0.143249	0.403484	0.346031	0.346365	0.107127	0.234009	0.2325	0.197647
	Replicate 6	0.0608858	0.248518	0.613345	0.320559	0.0335769	0.163357	0.393433	0.200916
	Replicate 7	0.011986	0.0511249	0.0823045	0.054217	0.00724205	0.032499	0.0391106	0.0298313
	Replicate 8	0.022328	0.0911888	0.147624	0.116629	0.00542937	0.0402463	0.0748424	0.0531053
	Replicate 9	0.0260062	0.130761	0.178624	0.130308	0.0150405	0.0642571	0.0785633	0.0429857
	Replicate 10	0.0275845	0.10083	0.136313	0.0830429	0.00806003	0.0379436	0.0640348	0.034674
	Replicate 11	0.0261771	0.173345	0.417637	0.387801	0.016464	0.0908116	0.278625	0.221514
	Replicate 12	0.0190377	0.0839108	0.407536	0.279322	0.00647906	0.0437371	0.184923	0.118257
	Replicate 13	0.0119239	0.0133224	0.042101	0.0412346	0.00356965	0.00822938	0.0257372	0.0189062
