# Supplementary material for: An isoform quantitative trait locus in SBNO2 links genetic susceptibility to Crohn’s disease with defective antimicrobial activity
Source: Nat Commun. 2024 May 28;15:4529. doi: 10.1038/s41467-024-47218-3 (PMC11133462; doi:10.1038/s41467-024-47218-3)
Supplement: Supplementary file 11 — Source Data [file 41467_2024_47218_MOESM11_ESM.zip › Source Data Supplementary Figure 10b.xlsx]

## Sheet: Data
	Supplementary Figure 10b:
	SBNO2 ISO1
		siCTRL	Unstim.	IL-10	LPS	LPS + aIL-10R
	Replicate 1	100	55.2969	42.6657	49.8498	48.8144
	Replicate 2	100	23.0846	52.4858	35.4781	36.4755
	Replicate 3	100	39.9149	47.6319	38.2889	29.3209
	Replicate 4	100	26.5172	38.0245	31.6439	36.3493
	Replicate 5	100	47.4536	59.7989	59.7666	61.6028
	Replicate 6	100	37.9105	41.9254	55.7061	48.0107
	Replicate 7	100	41.1657	8.83239	54.446	48.7358
	Replicate 8	100	26.4284	34.9993	44.1541	45.7096
	Replicate 9	100	51.6964	66.467	71.8989	54.7308
	Replicate 10	100	61.3986	73.0388	63.8219	74.7771
	Replicate 11	100	60.9776	65.2528	63.5846	58.2867
	Replicate 12	100	43.8303	41.7544	54.9046	52.1233
	Replicate 13	100	29.937	61.7709	61.132	45.8502
	SBNO2 ISO1/ISO2
		siCTRL	Unstim.	IL-10	LPS	LPS + aIL-10R
	Replicate 1	100	47.9793	64.7314	61.6106	63.5077
	Replicate 2	100	57.3024	62.0782	70.3416	58.4217
	Replicate 3	100	45.0798	52.8234	58.8105	48.8408
	Replicate 4	100	34.5773	43.3654	60.1039	40.4217
	Replicate 5	100	74.7833	57.9971	67.1905	57.0633
	Replicate 6	100	55.1474	65.7326	64.1454	62.677
	Replicate 7	100	60.4209	63.5678	47.5194	55.0221
	Replicate 8	100	24.3164	44.1351	50.698	45.5335
	Replicate 9	100	57.8344	49.141	43.9825	32.9877
	Replicate 10	100	29.2194	37.6312	46.9761	41.7544
	Replicate 11	100	62.8946	52.3878	66.7147	57.1205
	Replicate 12	100	34.0329	52.1233	45.376	42.3373
	Replicate 13	100	29.937	61.7709	61.132	45.8502
