# Supplementary material for: An isoform quantitative trait locus in SBNO2 links genetic susceptibility to Crohn’s disease with defective antimicrobial activity
Source: Nat Commun. 2024 May 28;15:4529. doi: 10.1038/s41467-024-47218-3 (PMC11133462; doi:10.1038/s41467-024-47218-3)
Supplement: Supplementary file 11 — Source Data [file 41467_2024_47218_MOESM11_ESM.zip › Source Data Supplementary Figure 11a.xlsx]

## Sheet: Data
	Supplementary Figure 11a:
		WT	eV	ISO1	ISO2
	Replicate 1	0.00141009	0.00250669	0.103665	0.130308
	Replicate 2	0.00110633	0.00238797	0.118257	0.140632
	Replicate 3	0.00410046	0.00306478	0.137738	0.15932
	Replicate 4	0.00968522	0.00567958	0.112656	0.133046
	Replicate 5	0.0092265	0.00604518	0.098073	0.122428
	Replicate 6	0.00961832	0.00689612	0.0947323	0.131215
