# Supplementary material for: An isoform quantitative trait locus in SBNO2 links genetic susceptibility to Crohn’s disease with defective antimicrobial activity
Source: Nat Commun. 2024 May 28;15:4529. doi: 10.1038/s41467-024-47218-3 (PMC11133462; doi:10.1038/s41467-024-47218-3)
Supplement: Supplementary file 11 — Source Data [file 41467_2024_47218_MOESM11_ESM.zip › Source Data Supplementary Figure 11b.xlsx]

## Sheet: Data
	Supplementary Figure 11b:
		WT	eV	ISO1	ISO2
	Replicate 1	0.000671651	0.00101803	0.0415214	5.69478e-05
	Replicate 2	0.000516122	0.000695337	0.0366511	0.000685764
	Replicate 3	0.00128858	0.000983355	0.0463914	0.00101803
	Replicate 4	0.00310756	0.00140035	0.040386	0.000793215
	Replicate 5	0.00266805	0.00133402	0.0337259	0.000705044
	Replicate 6	0.00282017	0.00141009	0.0358968	0.000898621
