# Supplementary material for: An isoform quantitative trait locus in SBNO2 links genetic susceptibility to Crohn’s disease with defective antimicrobial activity
Source: Nat Commun. 2024 May 28;15:4529. doi: 10.1038/s41467-024-47218-3 (PMC11133462; doi:10.1038/s41467-024-47218-3)
Supplement: Supplementary file 11 — Source Data [file 41467_2024_47218_MOESM11_ESM.zip › Source Data Supplementary Figure 11d.xlsx]

## Sheet: Data
	Supplementary Figure 11d:
	OCSTAMP
		CTRL (eV)	LPS (eV)	CTRL (ISO1)	LPS (ISO1)	CTRL (ISO2)	LPS (ISO2)
	Replicate 1	74.0436	91.6355	178.659	201.614	202.889	220.951
	Replicate 2	40.4722	49.3483	90.9405	115.204	91.2302	110.197
	DCSTAMP
		CTRL (eV)	LPS (eV)	CTRL (ISO1)	LPS (ISO1)	CTRL (ISO2)	LPS (ISO2)
	Replicate 1	177.905	172.847	317.148	269.346	318.115	265.082
	Replicate 2	228.089	207.292	314.208	307.919	377.521	276.545
	TNFRSF11A
		CTRL (eV)	LPS (eV)	CTRL (ISO1)	LPS (ISO1)	CTRL (ISO2)	LPS (ISO2)
	Replicate 1	2.43207	3.1545	3.60924	3.04219	4.98192	4.3415
	Replicate 2	1.24515	1.98527	3.43572	4.01533	2.93822	4.86901
	BMP6
		CTRL (eV)	LPS (eV)	CTRL (ISO1)	LPS (ISO1)	CTRL (ISO2)	LPS (ISO2)
	Replicate 1	6.29959	10.6242	15.4445	21.4557	16.7685	26.2481
	Replicate 2	6.21179	16.4562	12.3351	30.2201	13.7156	29.8836
