# Supplementary material for: An isoform quantitative trait locus in SBNO2 links genetic susceptibility to Crohn’s disease with defective antimicrobial activity
Source: Nat Commun. 2024 May 28;15:4529. doi: 10.1038/s41467-024-47218-3 (PMC11133462; doi:10.1038/s41467-024-47218-3)
Supplement: Supplementary file 11 — Source Data [file 41467_2024_47218_MOESM11_ESM.zip › Source Data Supplementary Figure 11e.xlsx]

## Sheet: Data
	Supplementary Figure 11e:
	DMP1
		CTRL (eV)	LPS (eV)	CTRL (ISO1)	LPS (ISO1)	CTRL (ISO2)	LPS (ISO2)
	Repliicate 1	61.3689	37.7131	9.54827	7.64216	6.34572	4.22046
	Replicate 2	9.96918	5.6249	1.36554	0.9715	1.30523	0.607345
	CTSK
		CTRL (eV)	LPS (eV)	CTRL (ISO1)	LPS (ISO1)	CTRL (ISO2)	LPS (ISO2)
	Repliicate 1	19.6785	21.0273	12.0183	11.5973	6.47331	4.74859
	Replicate 2	22.427	24.5844	3.234	4.18724	4.60023	3.62286
	TMEM119
		CTRL (eV)	LPS (eV)	CTRL (ISO1)	LPS (ISO1)	CTRL (ISO2)	LPS (ISO2)
	Repliicate 1	20.4212	25.5705	14.3492	17.2751	6.28272	9.1384
	Replicate 2	34.4401	44.2886	2.76588	6.06713	6.60631	4.11625
	BMP4
		CTRL (eV)	LPS (eV)	CTRL (ISO1)	LPS (ISO1)	CTRL (ISO2)	LPS (ISO2)
	Repliicate 1	8.01549	5.14668	2.52586	1.76477	2.00317	1.14119
	Replicate 2	4.83038	2.13208	1.23425	1.37625	1.42339	1.13273
